# Supplementary material for: Experimentally-Derived Fibroblast Gene Signatures Identify Molecular Pathways Associated with Distinct Subsets of Systemic Sclerosis Patients in Three Independent Cohorts
Source: PLoS One. 2015 Jan 21;10(1):e0114017. doi: 10.1371/journal.pone.0114017 (PMC4301872; doi:10.1371/journal.pone.0114017)
Supplement: S1 Table — Full clinical data and associated pathway correlation scores for all patients and biopsies included in this study. (XLS) [file pone.0114017.s007.xls]

## Sheet: All arrays
Name	Original Subset Designation	Clustering Order	New Subset Designation	Age	Sex	Ethnicity	Biopsy Site	SSc Type	Early/Late (<2 yrs for Early)	Raynaud onset	First Non-Raynaud symptom	Date of first Non-Raynauds symptom	Age at first Biopsy	Disease Duration since First Non-Raynauds symptom (in Years)	Treatment at time of biopsy	Past Treatment	MRSS	IL-4	IL-13	PDGF	RZN	S1P	TGFb	DEX	IFNa	Iono-PMA	LPS	PolyIC	TNFa	Imatinib
dSSc10-B	Proliferative	306	Proliferative	35	F	ND	back	dSSc	Late	ND	ND	ND	35	7	ND	ND	35	0.0515769	-0.110566	0.277968	-0.355468	0.059086	0.0974584	0.083244	-0.128567	0.0685434	-0.0174595	-0.0344828	0.0412043	-0.202117
dSSc10-FA	Proliferative	307	Proliferative	35	F	ND	forearm	dSSc	Late	ND	ND	ND	35	7	ND	ND	35	0.108581	-0.104042	0.380083	-0.382209	0.0568072	0.10578	0.0415198	-0.300678	0.104502	-0.0716677	-0.0645323	0.0240168	-0.292072
dSSc11-B	Proliferative	302	Proliferative	47	F	ND	back	dSSc	Late	ND	ND	ND	47	8.5	ND	ND	30	0.0952929	-0.0638461	0.356518	-0.331444	0.0473155	0.0835762	0.0353367	-0.332857	0.057502	-0.0629836	-0.0713048	0.00499277	-0.199383
dSSc11-FA	Proliferative	303	Proliferative	47	F	ND	forearm	dSSc	Late	ND	ND	ND	47	8.5	ND	ND	30	0.0987442	-0.034979	0.250176	-0.234684	-0.0135809	0.109305	-0.0517624	-0.262136	-0.0377951	-0.116766	-0.0970345	0.00763734	-0.142247
dSSc12-B (a)	Proliferative	294	Proliferative	58	M	ND	back	dSSc	Late	ND	ND	ND	58	9	ND	ND	15	-0.0092177	-0.135651	0.208078	-0.327911	0.16614	0.0385861	0.0437971	0.030316	0.110469	0.070665	-0.0129245	0.0633173	-0.199494
dSSc12-B (b)	Proliferative	295	Proliferative	58	M	ND	back	dSSc	Late	ND	ND	ND	58	9	ND	ND	15	-0.0260525	-0.135156	0.215305	-0.353646	0.101934	0.035006	-0.0414186	0.00369219	0.0616596	0.00552349	-0.0335428	0.056997	-0.289809
dSSc12-FA (a)	Proliferative	296	Proliferative	58	M	ND	forearm	dSSc	Late	ND	ND	ND	58	9	ND	ND	15	0.0343424	-0.0854471	0.253955	-0.239192	0.109318	0.0473854	0.0252404	-0.175366	0.0418377	0.00290777	-0.0387297	0.0184683	-0.0828058
dSSc12-FA (b)	Proliferative	297	Proliferative	58	M	ND	forearm	dSSc	Late	ND	ND	ND	58	9	ND	ND	15	-0.0338783	-0.073869	0.195745	-0.197776	0.0619949	0.0204167	-0.0584558	-0.155177	-0.0240765	-0.0496875	-0.0602187	-0.0130618	-0.11291
dSSc13-B (a)	Unassigned	321	Proliferative	47	F	ND	back	dSSc	Late	ND	ND	ND	47	6	ND	ND	15	0.0918842	-0.0632563	0.232388	-0.348096	0.131302	0.0792974	-0.0498514	-0.0676667	0.0459787	-0.0741266	-0.0467478	0.0196699	-0.161677
dSSc13-B (b)	Unassigned	322	Proliferative	47	F	ND	back	dSSc	Late	ND	ND	ND	47	6	ND	ND	15	0.139029	0.0164857	0.289531	-0.225219	0.150643	0.138752	-0.159519	-0.0390665	-0.0709323	-0.147223	-0.0886752	-0.0258386	-0.173091
dSSc13-FA	Unassigned	323	Proliferative	47	F	ND	forearm	dSSc	Late	ND	ND	ND	47	6	ND	ND	15	0.011451	-0.0956724	0.274003	-0.307448	0.0809309	0.0366056	-0.164441	-0.015952	-0.0854272	-0.175144	-0.0799275	0.0253058	-0.207632
dSSc14-B	Normal	125	Normal-like	49	F	ND	back	dSSc	Late	ND	ND	ND	49	10	ND	ND	15	0.0370774	0.0485591	0.11311	-0.147282	-0.0421023	0.0208719	0.0295111	-0.151919	0.0435079	-0.0686471	-0.0472951	-0.0483353	0.0781545
dSSc14-FA (a)	Normal	137	N/A	49	F	ND	forearm	dSSc	Late	ND	ND	ND	49	10	ND	ND	15	0.0604463	-0.0328025	0.175323	-0.264527	-0.0155245	0.0256935	-0.0349971	-0.0356125	0.0246674	-0.0472624	-0.0272593	0.0241535	-0.0653125
dSSc14-FA (b)	Normal	138	N/A	49	F	ND	forearm	dSSc	Late	ND	ND	ND	49	10	ND	ND	15	-0.0927089	-0.0199855	-0.184433	0.10371	-0.121057	-0.0466827	-0.0443175	0.124591	-0.0772549	0.0258796	0.0336202	-0.0489779	0.183508
dSSc15-FA	Proliferative	309	Proliferative	58	F	ND	forearm	dSSc	Late	ND	ND	ND	58	20	ND	ND	18	0.123413	-0.0783361	0.367047	-0.37918	0.0330632	0.116023	0.043846	-0.166356	0.161776	-0.0117956	-0.026022	0.0571809	-0.290452
dSSc16-FA	Proliferative	310	Proliferative	65	F	ND	forearm	dSSc	Late	ND	ND	ND	65	10	ND	ND	20	0.121621	-0.0609723	0.374536	-0.347086	0.0221129	0.0836288	0.0154242	-0.212751	0.115496	-0.0452052	-0.0289906	0.0709662	-0.221267
dSSc17-B	Proliferative	312	Proliferative	40	F	ND	back	dSSc	Late	ND	ND	ND	40	20	ND	ND	15	0.104088	-0.103951	0.391093	-0.336472	0.211117	0.0681746	0.0956351	0.159254	0.206349	0.183212	0.0705078	0.171972	-0.168656
dSSc1-B	Proliferative	304	Proliferative	41	F	ND	back	dSSc	Early	ND	ND	ND	41	2	ND	ND	28	0.0203769	-0.142058	0.352165	-0.393145	-0.0188155	0.0625777	0.0582557	-0.305978	0.110958	-0.0212369	-0.0438889	0.0110268	-0.226527
dSSc1-FA	Proliferative	305	Proliferative	41	F	ND	forearm	dSSc	Early	ND	ND	ND	41	2	ND	ND	28	0.0874912	-0.108121	0.344941	-0.432424	-0.115205	0.127307	0.116039	-0.287201	0.153171	0.0202666	0.0205985	0.0709821	-0.158632
dSSc2-B (a)	Proliferative	308	Proliferative	49	M	ND	back	dSSc	Late	ND	ND	ND	49	2.5	ND	ND	26	0.129793	-0.0856953	0.386645	-0.441157	0.0163191	0.136278	-0.0216901	-0.245382	0.15563	-0.0613015	-0.0505505	0.0462934	-0.327552
dSSc2-B (b)	Proliferative	283	Proliferative	49	M	ND	back	dSSc	Late	ND	ND	ND	49	2.5	ND	ND	26	0.0601045	-0.0348529	0.21178	-0.386457	-0.0395949	0.135893	0.022297	-0.152975	0.159803	-0.0393196	-0.0470304	-0.0482929	-0.156871
dSSc2-FA (a)	Proliferative	115	Normal-like	49	M	ND	forearm	dSSc	Late	ND	ND	ND	49	2.5	ND	ND	26	0.0735881	-0.0758542	0.310812	-0.257566	-0.0696973	0.114891	-0.0755849	-0.326897	0.00316667	-0.174099	-0.124796	-0.0352631	-0.197882
dSSc2-FA (b)	Proliferative	116	Normal-like	49	M	ND	forearm	dSSc	Late	ND	ND	ND	49	2.5	ND	ND	26	0.0337417	-0.0235769	0.123721	-0.14535	-0.12137	0.0712119	-0.147034	-0.192862	-0.142721	-0.225845	-0.13542	-0.0595318	-0.0968474
dSSc2-FA (c)	Proliferative	117	Normal-like	49	M	ND	forearm	dSSc	Late	ND	ND	ND	49	2.5	ND	ND	26	-0.00697852	0.0321522	-0.0920683	0.186379	-0.147093	0.0318323	-0.176187	-0.157246	-0.190025	-0.215566	-0.125424	-0.113217	0.0456419
dSSc3-B	Proliferative	298	Proliferative	33	F	ND	back	dSSc	Late	ND	ND	ND	33	2.5	ND	ND	35	0.0982871	-0.0896497	0.308311	-0.402869	0.0159329	0.0701666	0.0576234	-0.283622	0.12806	-0.0246356	-0.0334773	0.0814309	-0.243344
dSSc3-FA	Proliferative	299	Proliferative	33	F	ND	forearm	dSSc	Late	ND	ND	ND	33	2.5	ND	ND	35	0.0712172	-0.0423223	0.190617	-0.183243	0.135654	0.110897	-0.0429077	-0.0322838	-0.0304408	0.0171726	0.00163053	0.128385	-0.19456
dSSc4-B	Proliferative	300	Proliferative	47	F	ND	back	dSSc	Late	ND	ND	ND	47	3	ND	ND	35	0.0343979	-0.0771707	0.29185	-0.287426	0.0181346	0.0762381	-0.0514837	-0.241004	0.0226007	-0.112339	-0.100501	0.0180868	-0.282317
dSSc4-FA	Proliferative	301	Proliferative	47	F	ND	forearm	dSSc	Late	ND	ND	ND	47	3	ND	ND	35	0.0988028	-0.0151082	0.216829	-0.19966	0.00204862	0.166458	-0.000620471	-0.113903	-0.00529881	-0.00973615	-0.045527	0.0237417	-0.0378124
dSSc5-B	Unassigned	139	N/A	52	F	ND	back	dSSc	Early	ND	ND	ND	52	1	ND	ND	10	-0.154324	-0.0120397	-0.225727	0.282064	0.043403	-0.153622	-0.0387803	0.190752	-0.125915	0.0507831	-0.00738918	-0.0556352	0.0202839
dSSc5-FA	Inflammatory	140	N/A	52	F	ND	forearm	dSSc	Early	ND	ND	ND	52	1	ND	ND	10	-0.0914979	0.0572129	-0.333032	0.335564	-0.0122668	-0.155073	-0.0437382	0.189569	-0.166492	0.0691917	0.0333938	-0.0224974	0.260334
dSSc6-B	Inflammatory	203	Inflammatory	63	F	ND	back	dSSc	Early	ND	ND	ND	63	0.5	ND	ND	26	0.108742	0.174664	-0.0525308	0.0440648	0.288466	0.0847044	0.10762	0.360412	0.162719	0.416932	0.355915	0.316663	0.152598
dSSc6-FA	Inflammatory	204	Inflammatory	63	F	ND	forearm	dSSc	Early	ND	ND	ND	63	0.5	ND	ND	26	0.0836193	0.0685871	-0.118273	-0.104062	0.297883	0.152793	0.00963088	0.355519	-0.0684379	0.2627	0.208594	0.261137	0.130949
dSSc7-B	Normal	284	Proliferative	42	F	ND	back	dSSc	Late	ND	ND	ND	42	2.5	ND	ND	23	0.0320691	-0.0250469	0.160189	-0.0493513	-0.0111262	-0.0134469	0.268415	-0.0186694	0.243969	0.161929	0.131973	0.0988617	0.0420071
dSSc7-FA	Normal	285	Proliferative	42	F	ND	forearm	dSSc	Late	ND	ND	ND	42	2.5	ND	ND	23	0.0831852	-0.068337	0.155926	-0.155768	-0.0100814	0.0366758	0.215264	-0.0734128	0.143375	0.0915605	0.0296866	0.0581777	0.0564889
dSSc8-B	Unassigned	213	Inflammatory	58	F	ND	back	dSSc	Early	ND	ND	ND	58	2	ND	ND	43	0.200337	0.116492	0.233151	-0.270046	0.0949507	0.0960417	-0.0684024	0.0662722	-0.0196476	0.00202223	-0.00105782	0.116867	-0.0318048
dSSc8-FA (a)	Unassigned	286	Proliferative	58	F	ND	forearm	dSSc	Early	ND	ND	ND	58	2	ND	ND	43	0.158571	-0.0942622	0.419602	-0.336673	0.107654	0.14076	0.0662816	-0.123224	0.170933	0.00919638	-0.00448951	0.127689	-0.186369
dSSc8-FA (b)	Unassigned	214	Inflammatory	58	F	ND	forearm	dSSc	Early	ND	ND	ND	58	2	ND	ND	43	0.243097	0.0997617	0.240837	-0.177774	0.129	0.20117	-0.0366822	0.0287991	-0.000893085	0.0640042	0.0663519	0.201493	-0.0137956
dSSc9-FA	Proliferative	311	Proliferative	56	F	ND	forearm	dSSc	Late	ND	ND	ND	56	8	ND	ND	21	0.0627742	-0.0755546	0.275875	-0.29613	-0.00256288	0.0850234	0.0540857	-0.235924	0.12433	-0.0166667	-0.0283882	0.04256	-0.20181
EF	Proliferative	287	Proliferative	ND	ND	ND	forearm	EF	ND	ND	ND	ND	ND	ND	ND	ND	ND	0.0596222	-0.0714663	0.27405	-0.410274	0.128953	0.00364102	0.0589257	0.183065	0.189424	0.181039	0.128267	0.229757	-0.280567
lSSc1-B	Limited	32	Limited	67	F	ND	back	lSSc	Late	ND	ND	ND	67	3	ND	ND	8	-0.101695	-0.0515596	-0.174906	0.301768	-0.0104577	-0.119526	0.0848595	-0.029383	0.0197801	0.0113252	0.0252062	-0.0544675	0.135963
lSSc1-FA (a)	Limited	33	Limited	67	F	ND	forearm	lSSc	Late	ND	ND	ND	67	3	ND	ND	8	-0.123567	-0.0633424	-0.191743	0.355459	-0.12471	-0.139936	-0.206512	-0.00284086	-0.255199	-0.184669	-0.0828685	-0.144652	0.0822705
lSSc1-FA (b)	Limited	34	Limited	67	F	ND	forearm	lSSc	Late	ND	ND	ND	67	3	ND	ND	8	-0.101314	-0.00457435	-0.257973	0.329324	-0.0705004	-0.129917	-0.138408	-0.0641253	-0.213769	-0.13137	-0.0749012	-0.126457	0.160639
lSSc2-B	Normal	39	Limited	57	F	ND	back	lSSc	Early	ND	ND	ND	57	2	ND	ND	8	-0.151386	-0.128421	-0.058306	-0.145506	-0.180754	-0.0343761	0.0447307	-0.00209963	0.07118	-0.0657045	-0.0112994	-0.127434	-0.0722806
lSSc2-FA	Normal	40	Limited	57	F	ND	forearm	lSSc	Early	ND	ND	ND	57	2	ND	ND	8	-0.0434389	-0.00543392	-0.0970297	-0.159167	-0.125592	0.0194569	-0.0773547	-0.0567228	-0.0333463	-0.0824917	-0.0310631	-0.0900526	0.0175067
lSSc3-B	Normal	121	Normal-like	35	F	ND	back	lSSc	Late	ND	ND	ND	35	3	ND	ND	6	0.0247359	0.0308372	0.0830289	-0.176137	-0.0755449	-0.000238291	0.257473	-0.228143	0.254656	0.115639	0.0780443	0.0265674	-0.0708114
lSSc3-FA	Normal	122	Normal-like	35	F	ND	forearm	lSSc	Late	ND	ND	ND	35	3	ND	ND	6	0.0613478	-0.0116466	0.0429942	-0.0428149	-0.0673503	-0.0579424	0.164431	-0.0968776	0.0853024	-0.00543311	-0.0132372	-0.00825143	0.017237
lSSc4-B	Limited	37	Limited	63	F	ND	back	lSSc	Late	ND	ND	ND	63	13	ND	ND	8	-0.160547	-0.00645083	-0.109373	0.237632	-0.108189	-0.0685718	-0.187939	0.0962411	-0.234466	-0.147121	-0.0813533	-0.133069	0.0085775
lSSc4-FA	Limited	38	Limited	63	F	ND	forearm	lSSc	Late	ND	ND	ND	63	13	ND	ND	8	-0.0695706	0.0355541	-0.16917	0.316699	-0.0327213	-0.0744952	-0.287653	0.119455	-0.335272	-0.259984	-0.144471	-0.116815	0.0034943
lSSc5-B	Limited	35	Limited	60	F	ND	back	lSSc	ND	ND	ND	ND	60	28	ND	ND	9	-0.0928511	0.0229037	-0.168438	0.288453	0.0513588	-0.144961	-0.122533	0.277257	-0.186735	-0.073635	-0.0654681	-0.0527601	-0.0288385
lSSc5-FA	Limited	36	Limited	60	F	ND	forearm	lSSc	ND	ND	ND	ND	60	28	ND	ND	9	-0.0717168	0.0387922	-0.185532	0.303744	0.144214	-0.105764	-0.185517	0.315322	-0.198897	-0.0467676	-0.0264149	-0.065565	0.0223856
lSSc6-B	Inflammatory	141	N/A	55	F	ND	back	lSSc	Late	ND	ND	ND	55	17	ND	ND	9	-0.133648	-0.0343428	-0.232127	0.155199	-0.0483727	-0.144894	-0.0517581	0.119734	-0.115147	-0.0453732	-0.0395087	-0.123869	0.192917
lSSc6-FA	Inflammatory	143	N/A	55	F	ND	forearm	lSSc	Late	ND	ND	ND	55	17	ND	ND	9	-0.0398232	0.0254755	-0.124438	0.206095	-0.0238757	-0.0764641	-0.0895481	0.192634	-0.0732136	0.00915289	0.0343335	0.0438597	0.147058
lSSc7-B	Inflammatory	221	Inflammatory	67	F	ND	back	lSSc	Late	ND	ND	ND	67	5	ND	ND	8	0.125468	0.033732	0.183574	-0.374508	0.0498113	-0.0193619	0.0330562	-0.108598	0.0547422	0.0344129	0.0188506	0.122363	-0.144932
lSSc7-FA (a)	Inflammatory	222	Inflammatory	67	F	ND	forearm	lSSc	Late	ND	ND	ND	67	5	ND	ND	8	0.113875	0.0560477	0.100937	-0.0107265	0.129273	0.114245	0.109574	0.0990423	0.0438144	0.145243	0.0969426	0.146003	0.131903
lSSc7-FA (b)	Inflammatory	223	Inflammatory	67	F	ND	forearm	lSSc	Late	ND	ND	ND	67	5	ND	ND	8	0.0034112	0.105484	-0.260668	0.244656	0.105801	0.029292	0.0641088	0.215632	-0.0589672	0.18118	0.128747	0.0779393	0.323665
MH_Norm_01_LA	Normal	71	Normal-like	ND	ND	ND	forearm	Normal	N/A	N/A	N/A	N/A	ND	N/A	N/A	N/A	0	-0.206025	-0.105411	-0.0499874	0.227878	-0.228939	-0.17341	-0.00415191	-0.350245	-0.0139122	-0.139452	-0.144012	-0.13816	-0.0162044
MH_Norm_01_LF	Normal	72	Normal-like	ND	ND	ND	back	Normal	N/A	N/A	N/A	N/A	ND	N/A	N/A	N/A	0	-0.235556	-0.171322	-0.119524	0.0775436	-0.219459	-0.136533	0.180824	-0.318775	0.169395	0.00964771	-0.0361753	-0.156735	0.000686785
MH_Norm_02_LA	Normal	1	Limited	57	F	W	forearm	Normal	N/A	N/A	N/A	N/A	57	N/A	N/A	N/A	0	-0.294653	-0.24164	-0.229878	-0.207431	-0.28714	-0.275866	0.0549191	-0.246613	-0.0120959	-0.0480196	-0.0499377	-0.200694	0.0400544
MH_Norm_02_RF	Normal	2	Limited	57	F	W	back	Normal	N/A	N/A	N/A	N/A	57	N/A	N/A	N/A	0	-0.165963	-0.143055	-0.188644	-0.131357	-0.091935	-0.198493	0.163107	-0.294335	0.118807	0.0308369	-0.00858463	-0.111607	0.0865919
MH_Norm_03_RA	Normal	24	Limited	33	F	A	forearm	Normal	N/A	N/A	N/A	N/A	33	N/A	N/A	N/A	0	-0.169498	-0.0396012	-0.0880365	0.161826	-0.181378	-0.155949	-0.23354	-0.229748	-0.326048	-0.393533	-0.231052	-0.268382	-0.0544919
MH_Norm_03_RF	Normal	25	Limited	33	F	A	back	Normal	N/A	N/A	N/A	N/A	33	N/A	N/A	N/A	0	-0.0563768	0.0274639	0.0107014	0.133734	-0.0518286	-0.111411	-0.148527	-0.289891	-0.236478	-0.35411	-0.211253	-0.169898	-0.0860332
MH_Norm_04_RA	Normal	75	Normal-like	37	F	W	forearm	Normal	N/A	N/A	N/A	N/A	37	N/A	N/A	N/A	0	0.163059	0.112514	0.0866897	0.0777152	0.0860388	0.092551	0.210929	-0.204248	0.229002	0.113612	0.0608097	-0.0140446	0.0646991
MH_Norm_04_RF	Normal	76	Normal-like	37	F	W	back	Normal	N/A	N/A	N/A	N/A	37	N/A	N/A	N/A	0	-0.234939	-0.14859	-0.0917954	-0.106432	-0.273512	-0.0632902	0.186257	-0.327299	0.189638	-0.0129725	-0.0395391	-0.14013	-0.0132589
MH_Norm_05_LA	Normal	26	Limited	37	F	O (Eastern Indian)	forearm	Normal	N/A	N/A	N/A	N/A	37	N/A	N/A	N/A	0	-0.154279	-0.114097	-0.0201141	0.0928359	-0.334404	-0.180794	-0.178306	-0.397069	-0.170104	-0.367603	-0.218432	-0.208063	-0.128164
MH_Norm_05_LF	Normal	27	Limited	37	F	O (Eastern Indian)	back	Normal	N/A	N/A	N/A	N/A	37	N/A	N/A	N/A	0	-0.223145	-0.0585819	-0.136852	0.275504	-0.216844	-0.239648	-0.161345	-0.144856	-0.211852	-0.352557	-0.196035	-0.173296	-0.133439
MH_Norm_06_LA	Normal	73	Normal-like	32	F	W	forearm	Normal	N/A	N/A	N/A	N/A	32	N/A	N/A	N/A	0	-0.153505	-0.109033	0.026865	-0.0200184	-0.347008	-0.144546	0.10578	-0.388131	0.0727453	-0.180745	-0.131744	-0.175765	-0.0774594
MH_Norm_06_LF	Normal	74	Normal-like	32	F	W	back	Normal	N/A	N/A	N/A	N/A	32	N/A	N/A	N/A	0	0.0782661	-0.000376257	0.0865879	0.00137538	0.0138951	0.0094809	0.0781642	-0.335281	0.0665997	-0.128137	-0.138195	-0.149021	-0.0661338
MH_Norm_07_LA	Normal	101	Normal-like	63	M	W	forearm	Normal	N/A	N/A	N/A	N/A	63	N/A	N/A	N/A	0	-0.25612	-0.206983	-0.116629	-0.188084	-0.372134	-0.239271	0.101696	-0.326956	0.0516083	-0.0664486	-0.0547618	-0.148465	-0.154813
MH_Norm_07_LF	Normal	102	Normal-like	63	M	W	back	Normal	N/A	N/A	N/A	N/A	63	N/A	N/A	N/A	0	0.0151046	0.0168592	0.00512294	-0.0778748	-0.228265	-0.0785829	0.14144	-0.217783	0.120904	-0.0307051	-0.0229527	-0.0556076	0.0474061
MH_Norm_08_LA	Normal	103	Normal-like	37	M	W	forearm	Normal	N/A	N/A	N/A	N/A	37	N/A	N/A	N/A	0	-0.0706998	-0.134673	0.0660071	-0.18714	-0.24345	-0.00103513	0.0659573	-0.373307	0.127788	-0.175822	-0.106759	-0.160682	-0.069951
MH_Norm_08_LF	Normal	104	Normal-like	37	M	W	back	Normal	N/A	N/A	N/A	N/A	37	N/A	N/A	N/A	0	-0.0529478	-0.168005	0.0972126	-0.184856	-0.268822	0.0565555	0.203311	-0.41677	0.257859	-0.117001	-0.0807869	-0.170406	-0.105271
MH_Norm_09_RA	Normal	77	Normal-like	30	F	W & A	forearm	Normal	N/A	N/A	N/A	N/A	30	N/A	N/A	N/A	0	-0.136839	0.0185704	-0.098342	0.287517	-0.179302	-0.188365	0.0336526	-0.264253	0.0160019	-0.183305	-0.117995	-0.19962	-0.00364483
MH_Norm_09_RF	Normal	78	Normal-like	30	F	W & A	back	Normal	N/A	N/A	N/A	N/A	30	N/A	N/A	N/A	0	-0.111211	-0.153677	0.0117203	0.137082	-0.212198	-0.0727251	0.19356	-0.335085	0.137625	-0.150967	-0.0842773	-0.204434	0.0152024
MH_Norm_10_LA	Proliferative	105	Normal-like	ND	M	W	forearm	Normal	N/A	N/A	N/A	N/A	ND	N/A	N/A	N/A	0	-0.161559	-0.0148968	-0.0497303	-0.0784115	-0.0996971	-0.118314	0.0240779	-0.117453	0.0625477	-0.164419	-0.114028	-0.137718	-0.108377
MH_Norm_10_LF	Proliferative	99	Normal-like	ND	M	W	back	Normal	N/A	N/A	N/A	N/A	ND	N/A	N/A	N/A	0	-0.0597182	-0.0796941	0.190333	-0.0275903	-0.138007	-0.0545262	0.0615437	-0.115629	-0.0299197	-0.121819	-0.0518374	-0.0479692	-0.108785
MH_Norm_1004	Normal	100	Normal-like	33	M	A	forearm	Normal	N/A	N/A	N/A	N/A	33	N/A	N/A	N/A	0	0.0276932	0.0202967	0.0431036	-0.0236106	-0.123574	-0.102675	0.041042	-0.141207	-0.0432666	-0.181367	-0.139882	-0.138939	-0.0537268
MH_S1001	Inflammatory	181	Inflammatory	37	F	W	forearm	dSSc	Late	2007-08-01	Skin thickening	2007-08-01	37	5	MTX	ND	16	0.090072	-0.0598286	0.121469	-0.313276	0.123031	0.126073	0.0094971	-0.012373	0.0535468	0.203517	0.126687	0.148269	-0.0778413
Morph1 (a)	Inflammatory	205	Inflammatory	49	F	ND	ND	diffuse morphea	Late	ND	ND	ND	49	16	ND	ND	ND	-0.00715594	0.0168405	-0.242434	0.0168569	0.0411707	0.14737	0.12683	0.124569	0.0488647	0.179023	0.116754	0.0226319	0.195617
Morph1 (b)	Inflammatory	142	N/A	49	F	ND	ND	diffuse morphea	Late	ND	ND	ND	49	16	ND	ND	ND	-0.107179	0.0287867	-0.359326	0.312529	-0.0533531	-0.130652	0.135641	0.110579	0.061118	0.141577	0.101985	-0.0714247	0.247131
Morph1 (c)	Inflammatory	206	Inflammatory	49	F	ND	ND	diffuse morphea	Late	ND	ND	ND	49	16	ND	ND	ND	-0.0576419	0.0460278	-0.359967	0.261292	0.00125056	0.132559	0.147113	0.26171	0.0686101	0.238541	0.160582	0.0449007	0.267375
Morph2	Inflammatory	208	Inflammatory	54	F	ND	ND	diffuse morphea	Late	ND	ND	ND	54	7	ND	ND	ND	-0.128913	-0.00905285	-0.232676	0.101094	0.0820895	-0.0664699	-0.147932	0.279424	-0.183698	0.0777116	0.0470624	0.0441848	0.0520239
Morph3	Inflammatory	207	Inflammatory	49	F	ND	ND	diffuse morphea	Late	ND	ND	ND	49	4	ND	ND	ND	-0.0273587	0.138582	-0.178241	0.145388	0.0800134	0.0572632	-0.0703869	0.357512	-0.0230467	0.187002	0.168425	0.130265	0.00880143
Nor1-B	Limited	41	Limited	53	F	ND	back	Normal	N/A	N/A	N/A	N/A	ND	N/A	N/A	N/A	0	-0.131378	-0.113465	0.0392831	0.0169653	-0.0383144	-0.105157	-0.0782319	-0.124957	-0.0886197	-0.138756	-0.119546	-0.158602	-0.204652
Nor1-FA	Limited	31	Limited	53	F	ND	forearm	Normal	N/A	N/A	N/A	N/A	ND	N/A	N/A	N/A	0	-0.15899	-0.0329427	-0.0673913	0.334494	-0.165966	-0.150661	-0.302967	0.0576379	-0.323872	-0.308986	-0.167817	-0.11652	-0.0955655
Nor2-B	Normal	129	Normal-like	47	F	ND	back	Normal	N/A	N/A	N/A	N/A	ND	N/A	N/A	N/A	0	-0.0314915	-0.039055	0.12506	-0.140877	-0.0838561	-0.0651311	0.0281387	0.0308567	0.0831543	-0.0121054	-0.0203372	0.0112919	-0.0653496
Nor2-FA (a)	Normal	131	Normal-like	47	F	ND	forearm	Normal	N/A	N/A	N/A	N/A	ND	N/A	N/A	N/A	0	-0.100568	0.00765243	-0.310742	0.410516	-0.136095	-0.111366	-0.106569	0.0633438	-0.175723	-0.0627316	-0.028174	-0.140471	0.322249
Nor2-FA (b)	Normal	132	Normal-like	47	F	ND	forearm	Normal	N/A	N/A	N/A	N/A	ND	N/A	N/A	N/A	0	-0.0568638	-0.0529889	-0.059024	0.114532	-0.104111	-0.071332	-0.0412129	-0.0822066	-0.0979904	-0.0779293	-0.063017	-0.102656	0.155034
Nor2-FA (c)	Normal	130	Normal-like	47	F	ND	forearm	Normal	N/A	N/A	N/A	N/A	ND	N/A	N/A	N/A	0	-0.134041	0.00162613	-0.21802	0.40585	-0.178994	-0.1161	-0.232223	0.107053	-0.282855	-0.161285	-0.0879979	-0.137217	0.182954
Nor3-B	Normal	42	Limited	41	F	ND	back	Normal	N/A	N/A	N/A	N/A	ND	N/A	N/A	N/A	0	-0.109994	-0.112964	0.0796027	-0.147299	-0.132907	-0.150689	-0.0722454	-0.199791	-0.0679152	-0.134509	-0.127434	-0.155253	-0.190374
Nor3-FA	Normal	43	Limited	41	F	ND	forearm	Normal	N/A	N/A	N/A	N/A	ND	N/A	N/A	N/A	0	-0.0466503	-0.089128	0.00204175	0.0451278	-0.154339	-0.156385	-0.108973	-0.0446998	-0.0997121	-0.130498	-0.073443	-0.124889	-0.0931467
Nor4-B	Normal	126	Normal-like	26	F	ND	back	Normal	N/A	N/A	N/A	N/A	ND	N/A	N/A	N/A	0	-0.0164857	0.0113532	-0.0239277	-0.0681481	-0.0936502	-0.061595	0.0803147	-0.0426091	-0.0189158	-0.0552777	-0.0136199	-0.00954544	-0.00819069
Nor4-FA (a)	Normal	127	Normal-like	26	F	ND	forearm	Normal	N/A	N/A	N/A	N/A	ND	N/A	N/A	N/A	0	0.0485537	0.0502845	0.0427165	0.0982486	-0.0466875	-0.130716	0.0253091	-0.180674	-0.0542284	-0.141799	-0.0952648	-0.0931392	0.056671
Nor4-FA (b)	Normal	128	Normal-like	26	F	ND	forearm	Normal	N/A	N/A	N/A	N/A	ND	N/A	N/A	N/A	0	0.0814289	-0.0409725	0.270411	-0.196315	-0.0283302	-0.0339434	0.0587811	-0.271009	0.096323	-0.0751855	-0.0791545	-0.0123883	-0.173091
Nor5-B	Normal	108	Normal-like	45	M	ND	back	Normal	N/A	N/A	N/A	N/A	ND	N/A	N/A	N/A	0	0.0187511	0.0603365	-0.0327527	-0.0318444	-0.151275	-0.0801942	0.0833529	-0.229387	0.0280556	-0.0696528	-0.0520255	-0.0519252	0.121048
Nor5-FA	Normal	109	Normal-like	45	M	ND	forearm	Normal	N/A	N/A	N/A	N/A	ND	N/A	N/A	N/A	0	0.0257566	0.108081	0.034834	-0.0976436	-0.101366	-0.0348211	0.195311	-0.125256	0.250798	0.111793	0.0992964	0.0777843	0.0014777
Nor6-B	Normal	123	Normal-like	29	F	ND	back	Normal	N/A	N/A	N/A	N/A	ND	N/A	N/A	N/A	0	0.00173219	-0.00186608	-0.0569284	0.00957697	-0.0985588	-0.0768101	0.269529	-0.136519	0.190776	0.0460646	0.0410599	-0.00413071	0.0879973
Nor6-FA	Normal	124	Normal-like	29	F	ND	forearm	Normal	N/A	N/A	N/A	N/A	ND	N/A	N/A	N/A	0	0.0290442	0.0259433	-0.0613707	0.0286327	-0.0860944	0.00619773	0.163827	-0.26291	0.108324	-0.0110069	-0.0183068	-0.0502534	0.0513982
NormalRIT_1 (a)	Normal	79	Normal-like	ND	ND	ND	forearm	Normal	N/A	N/A	N/A	N/A	ND	N/A	N/A	N/A	0	-0.136793	-0.0508978	-0.183285	0.295248	-0.175373	-0.2079	0.0540519	-0.259478	-0.00878479	-0.162272	-0.0984105	-0.136014	0.0770779
NormalRIT_1 (b)	Normal	80	Normal-like	ND	ND	ND	forearm	Normal	N/A	N/A	N/A	N/A	ND	N/A	N/A	N/A	0	-0.0899926	-0.0948263	-0.0779351	0.0338079	-0.21983	-0.129838	0.282371	-0.320826	0.244849	-0.00883807	0.0111939	-0.116555	0.0287351
NormalRIT_1 (c)	Normal	81	Normal-like	ND	ND	ND	forearm	Normal	N/A	N/A	N/A	N/A	ND	N/A	N/A	N/A	0	-0.21002	-0.0998004	-0.130706	0.166876	-0.304136	-0.194062	0.0503302	-0.190915	-0.00803138	-0.171565	-0.0874726	-0.142338	-0.0043139
NormalRIT_2 (a)	Normal	82	Normal-like	ND	ND	ND	forearm	Normal	N/A	N/A	N/A	N/A	ND	N/A	N/A	N/A	0	-0.134734	-0.0996314	-0.215171	-0.121999	-0.279556	-0.202825	0.186162	-0.276575	0.137083	0.0407112	-0.0103414	-0.182999	0.128544
NormalRIT_2 (b)	Normal	83	Normal-like	ND	ND	ND	forearm	Normal	N/A	N/A	N/A	N/A	ND	N/A	N/A	N/A	0	-0.0527187	-0.0721913	-0.127498	-0.177787	-0.208624	-0.119169	0.168284	-0.264006	0.146797	0.00205451	-0.0243888	-0.194168	0.068893
NormalRIT_3 (a)	Normal	97	Normal-like	ND	ND	ND	forearm	Normal	N/A	N/A	N/A	N/A	ND	N/A	N/A	N/A	0	-0.1133	-0.0932323	-0.111799	0.230543	-0.171822	-0.185459	0.189691	-0.24596	0.0744058	-0.100493	-0.0855845	-0.203548	0.117445
NormalRIT_3 (b)	Normal	98	Normal-like	ND	ND	ND	forearm	Normal	N/A	N/A	N/A	N/A	ND	N/A	N/A	N/A	0	-0.139091	-0.109536	-0.14309	0.326861	-0.21666	-0.181147	0.120898	-0.299897	0.0334051	-0.157318	-0.120515	-0.235802	0.0848781
NormalRIT_4	Normal	112	Normal-like	ND	ND	ND	forearm	Normal	N/A	N/A	N/A	N/A	ND	N/A	N/A	N/A	0	0.0689007	-0.0635017	0.161576	-0.33257	-0.150815	0.0383789	0.159879	-0.261021	0.214912	-0.0568334	-0.0305107	-0.11434	-0.176475
NormalRIT_5 (a)	Normal	110	Normal-like	ND	ND	ND	forearm	Normal	N/A	N/A	N/A	N/A	ND	N/A	N/A	N/A	0	-0.053122	-0.150974	0.0722527	-0.116577	-0.183129	-0.113456	0.183604	-0.381828	0.0655221	-0.147373	-0.107458	-0.0901078	-0.0691127
NormalRIT_5 (b)	Normal	111	Normal-like	ND	ND	ND	forearm	Normal	N/A	N/A	N/A	N/A	ND	N/A	N/A	N/A	0	-0.0403541	-0.0938831	0.141788	-0.115959	-0.14047	-0.0590095	0.193518	-0.384711	0.103865	-0.0916109	-0.051558	-0.0368004	-0.0577963
NormalRIT_6 (a)	Normal	28	Limited	ND	ND	ND	forearm	Normal	N/A	N/A	N/A	N/A	ND	N/A	N/A	N/A	0	-0.153704	-0.0716145	-0.0794003	-0.0946223	-0.194794	-0.211058	-0.0876	-0.262649	-0.0930789	-0.263221	-0.183416	-0.20222	-0.149415
NormalRIT_6 (b)	Normal	29	Limited	ND	ND	ND	forearm	Normal	N/A	N/A	N/A	N/A	ND	N/A	N/A	N/A	0	-0.125883	-0.0862718	0.0324841	-0.0226373	-0.162994	-0.168436	-0.132223	-0.156733	-0.136753	-0.256803	-0.165599	-0.150893	-0.157467
NormalRIT_7	Normal	30	Limited	ND	ND	ND	forearm	Normal	N/A	N/A	N/A	N/A	ND	N/A	N/A	N/A	0	-0.107926	-0.147492	0.0888965	-0.368841	-0.138283	-0.108165	-0.147414	-0.294467	-0.0566026	-0.279504	-0.17886	-0.177807	-0.262953
NormalRIT_8 (a)	Normal	113	Normal-like	ND	ND	ND	forearm	Normal	N/A	N/A	N/A	N/A	ND	N/A	N/A	N/A	0	-0.0941677	-0.0210708	-0.170084	0.165103	-0.095549	-0.211648	-0.1018	0.123489	-0.122427	-0.156147	-0.081786	-0.102284	0.0310018
NormalRIT_8 (b)	Normal	114	Normal-like	ND	ND	ND	forearm	Normal	N/A	N/A	N/A	N/A	ND	N/A	N/A	N/A	0	-0.0801771	-0.0549083	0.0238235	-0.0526087	-0.132272	-0.159668	-0.128493	0.0376156	-0.119039	-0.194361	-0.0959887	-0.0535157	-0.0674346
NormalRIT_9 (a)	Normal	106	Normal-like	ND	ND	ND	forearm	Normal	N/A	N/A	N/A	N/A	ND	N/A	N/A	N/A	0	-0.147837	-0.0947265	0.123576	-0.237061	-0.231232	-0.0991622	-0.0579696	-0.308066	0.0673788	-0.22876	-0.139787	-0.113009	-0.28163
NormalRIT_9 (b)	Normal	107	Normal-like	ND	ND	ND	forearm	Normal	N/A	N/A	N/A	N/A	ND	N/A	N/A	N/A	0	-0.141246	-0.0477904	0.143231	-0.182087	-0.236196	-0.082103	-0.0886182	-0.271331	0.0249404	-0.245641	-0.133699	-0.0982869	-0.261934
P-dSSc1_10MOS_FA	Inflammatory	194	Inflammatory	43	M	ND	forearm	dSSc	Early	ND	ND	ND	42	2	ND	Cyclophosphamide	48	0.095727	0.103134	-0.0411096	-0.0636682	0.169679	0.193143	-0.151601	0.302881	-0.0963243	0.143439	0.135846	0.246387	-0.0166996
P-dSSc1_FA	Inflammatory	195	Inflammatory	42	M	ND	forearm	dSSc	Early	ND	ND	ND	42	1.5	ND	Cyclophosphamide	40	0.111867	0.0502528	0.0924597	-0.180888	0.38693	0.232396	0.0182393	0.429496	0.0720901	0.380946	0.273392	0.351144	-0.0586689
P-dSSc2_6MOS_FA	Inflammatory	216	Inflammatory	49	F	ND	forearm	dSSc	Early	ND	ND	ND	49	1.5	ND	Prednisone	39	0.0993202	0.024169	0.159761	-0.164729	0.127105	0.269569	-0.103296	0.15423	0.0143493	0.154228	0.125782	0.193077	-0.0538508
P-dSSc2_FA	Inflammatory	217	Inflammatory	49	F	ND	forearm	dSSc	Early	ND	ND	ND	49	1	ND	Prednisone	37	0.278584	0.0145025	0.338891	-0.398261	0.385513	0.376262	0.0239889	0.166036	0.0763076	0.164834	0.11586	0.19593	-0.148217
P-dSSc3_B	Unassigned	54	Limited	65	F	ND	back	dSSc	Early	ND	ND	ND	65	1	ND	Methotrexate	30	0.00392375	0.0497275	-0.104596	0.159479	-0.0491647	-0.00367837	0.0514549	-0.105838	0.069574	-0.00241993	-0.0447684	-0.0892545	-0.0192303
P-dSSc3_B_r	Unassigned	55	Limited	65	F	ND	back	dSSc	Early	ND	ND	ND	65	1	ND	Methotrexate	30	-0.0844295	0.0388176	-0.185458	0.199359	-0.0821773	-0.0629342	0.0977779	-0.0890399	0.0746536	0.0694695	-0.00820698	-0.0629479	0.0720942
P-dSSc3_B_r	Unassigned	56	Limited	65	F	ND	back	dSSc	Early	ND	ND	ND	65	1	ND	Methotrexate	30	-0.0671899	0.0380567	-0.124466	0.209416	-0.0370581	-0.0782369	-0.225217	-0.0234801	-0.244431	-0.189127	-0.152926	-0.0760842	-0.011707
P-dSSc3_FA	Unassigned	198	Inflammatory	65	F	ND	forearm	dSSc	Early	ND	ND	ND	65	1	ND	Methotrexate	30	0.0740103	0.0891035	-0.0528627	0.387786	0.162998	0.204472	0.0118586	0.0851413	0.0220756	0.0898331	0.0652056	0.0545284	0.0392266
P-dSSc3_FA_r	Unassigned	199	Inflammatory	65	F	ND	forearm	dSSc	Early	ND	ND	ND	65	1	ND	Methotrexate	30	0.0146492	0.0474939	-0.0299797	0.346783	0.068686	0.160384	-0.0033594	0.150822	-0.00447346	0.0765985	0.0623672	0.0517082	0.0116035
P-dSSc3_FA_r	Unassigned	200	Inflammatory	65	F	ND	forearm	dSSc	Early	ND	ND	ND	65	1	ND	Methotrexate	30	-0.0452809	0.0175371	-0.019419	0.419634	0.0304322	0.12848	-0.143761	0.144454	-0.149956	-0.0238682	0.0130977	0.0685773	0.00889687
P-dSSc3_FA_r	Unassigned	201	Inflammatory	65	F	ND	forearm	dSSc	Early	ND	ND	ND	65	1	ND	Methotrexate	30	0.0406977	0.0700833	-0.0496153	0.374205	0.161934	0.129667	-0.161194	0.179635	-0.170132	0.0173973	0.0110134	0.105136	0.0415239
P-dSSc4_B	Proliferative	243	Proliferative	54	M	ND	back	dSSc	Early	ND	ND	ND	54	2	ND	Cyclophosphamide	40	-0.0597289	0.0285869	-0.183466	0.320123	-0.0622972	-0.133753	-0.0507453	-0.00054882	-0.0731568	-0.0632678	-0.0557655	-0.0200432	0.0807534
P-dSSc4_B_r	Proliferative	244	Proliferative	54	M	ND	back	dSSc	Early	ND	ND	ND	54	2	ND	Cyclophosphamide	40	-0.0118553	0.0550167	-0.11716	0.159141	-0.17872	-0.0754602	0.207763	-0.0954207	0.17011	0.111158	0.0545553	-0.0135657	0.108204
P-dSSc4_FA	Proliferative	245	Proliferative	54	M	ND	forearm	dSSc	Early	ND	ND	ND	54	2	ND	Cyclophosphamide	40	0.16441	0.173472	-0.00500379	0.13016	0.0154796	0.0932747	-0.12607	0.165884	-0.154155	-0.00622967	0.0157416	0.0729203	0.133892
P-dSSc5_FA	Normal	69	Normal-like	30	F	ND	forearm	dSSc	Late	ND	ND	ND	30	5	ND	Prednisone	24	0.0690868	0.016238	0.101861	0.0371699	-0.0256853	0.0725281	-0.0282805	-0.06246	-0.112533	-0.131181	-0.0809097	0.00392541	-0.0148967
P-dSSc5_FA_r	Normal	92	Normal-like	30	F	ND	forearm	dSSc	Late	ND	ND	ND	30	5	ND	Prednisone	24	0.0365921	0.12149	-0.0431079	0.191208	-0.0592723	0.0410309	0.0330052	-0.258248	-0.00352704	-0.130102	-0.0758244	-0.0444055	0.0351798
P-dSSc6_FA	Inflammatory	158	Inflammatory	53	F	ND	forearm	dSSc	Late	ND	ND	ND	53	4	ND	MycophenoLate	14	-0.0414164	-0.0615403	0.0888956	-0.10038	0.131024	-0.0793344	-0.100127	0.300273	-0.0458495	0.067411	0.0374458	0.141973	-0.161127
P-dSSc6_FA_r	Inflammatory	159	Inflammatory	53	F	ND	forearm	dSSc	Late	ND	ND	ND	53	4	ND	MycophenoLate	14	0.00138133	-0.0740008	0.165873	-0.397559	0.192748	-0.0100886	-0.0436541	0.297612	0.017151	0.150881	0.102265	0.16968	-0.220935
P-dSSc6_FA_r	Inflammatory	160	Inflammatory	53	F	ND	forearm	dSSc	Late	ND	ND	ND	53	4	ND	MycophenoLate	14	-0.115347	-0.0630439	-0.0450489	-0.0522265	0.0510734	-0.100185	-0.160876	0.296222	-0.146504	0.00267101	0.00412748	0.0850241	-0.15704
P-dSSc7_FA	Normal	93	Normal-like	54	F	ND	forearm	dSSc	Early	ND	ND	ND	54	1	ND	MycophenoLate	14	0.0660847	-0.0122774	0.155167	-0.139705	-0.190231	0.0871105	0.149989	-0.271407	0.158338	-0.00288682	-0.0186862	-0.0247482	0.0173392
P-dSSc7_FA_r	Normal	94	Normal-like	54	F	ND	forearm	dSSc	Early	ND	ND	ND	54	1	ND	MycophenoLate	14	0.0370911	0.0348982	0.105546	-0.0960763	-0.255667	0.0827461	0.0765913	-0.295743	0.0787351	-0.0501574	-0.0709222	-0.0945118	0.0576313
P-dSSc8_FA	Inflammatory	180	Inflammatory	44	F	ND	forearm	dSSc	ND	ND	ND	ND	ND	ND	ND	MycophenoLate, Prednisone	36	-0.131668	-0.127123	-0.127121	-0.276656	0.15022	0.162216	-0.00441207	0.303991	-0.062104	0.253566	0.123249	0.103528	0.0271394
P-dSSc9_FA	Proliferative	236	Proliferative	41	M	ND	forearm	dSSc	Early	ND	ND	ND	41	1	ND	Prednisone	23	0.170648	0.0995997	0.383276	-0.385604	-0.0285505	0.0826884	0.00528573	-0.176016	0.0505751	-0.0682344	-0.00551844	0.070554	-0.220925
RIT10_06MOS_FA	Inflammatory	224	Inflammatory	38	F	ND	forearm	dSSc	Early	ND	ND	ND	38	1.5	Rituximab	Plaquenil, Prednisone	7	-0.0344885	-0.150726	0.113864	-0.224031	0.00192244	-0.0287451	-0.123814	-0.00393463	-0.0526149	0.00588056	-0.027478	0.0436588	-0.177094
RIT10_36MOS_FA	Inflammatory	225	Inflammatory	41	F	ND	forearm	dSSc	Late	ND	ND	ND	38	3.5	Rituximab	Plaquenil, Prednisone	20	-0.0982068	-0.162031	-0.016288	-0.0427424	-0.180431	-0.105387	-0.0471843	-0.167842	-0.0597313	-0.116497	-0.107551	-0.127215	-0.0916178
RIT11_06MOS_B (a)	Proliferative	288	Proliferative	36	M	ND	back	dSSc	Early	ND	ND	ND	36	2	Rituximab	Prednisone	29	0.116778	-0.0616389	0.32219	-0.209664	0.144762	0.00206195	0.0526856	0.0780147	0.0871236	-0.00458427	-0.00738587	0.0887266	-0.136765
RIT11_06MOS_B (b)	Proliferative	289	Proliferative	36	M	ND	back	dSSc	Early	ND	ND	ND	36	2	Rituximab	Prednisone	29	0.0916099	0.0357968	0.117719	0.0356275	0.226146	-0.0476192	0.0373252	0.350753	0.0302483	0.0852555	0.0559703	0.100048	0.0718494
RIT11_06MOS_FA	Proliferative	291	Proliferative	36	M	ND	forearm	dSSc	Early	ND	ND	ND	36	2	Rituximab	Prednisone	29	0.139714	0.00469587	0.320105	-0.219755	0.0414846	0.0989759	0.104475	0.104016	0.0478726	0.0237941	-0.0281489	0.0688255	0.0244138
RIT11_BASE_B	Proliferative	290	Proliferative	36	M	ND	back	dSSc	Early	ND	ND	ND	36	1	ND	Prednisone	29	0.0638492	-0.086211	0.197871	-0.195797	0.161953	0.0135244	0.206574	0.140613	0.131115	0.116738	0.0732996	0.122265	-0.0683339
RIT11_BASE_FA (a)	Proliferative	292	Proliferative	36	M	ND	forearm	dSSc	Early	ND	ND	ND	36	1	ND	Prednisone	29	0.0271486	-0.0597569	0.21363	-0.102139	0.150984	0.0694306	0.0575059	0.0184759	-0.0618147	-0.0971351	-0.0567244	0.0539165	-0.0729878
RIT11_BASE_FA (b)	Proliferative	293	Proliferative	36	M	ND	forearm	dSSc	Early	ND	ND	ND	36	1	ND	Prednisone	29	-0.13412	-0.0649531	-0.0933742	0.22305	0.053791	-0.0119888	0.00106077	0.195069	-0.132898	-0.00182617	0.00691748	0.0635762	0.114036
RIT12_06MOS_FA (a)	Proliferative	271	Proliferative	33	F	ND	forearm	dSSc	Early	ND	ND	ND	33	2	Rituximab	ND	15	-0.0243654	-0.0762266	0.197752	-0.249484	0.0385961	-0.0346027	0.103224	0.126667	0.170117	0.0717645	0.0226453	0.0530565	-0.144091
RIT12_06MOS_FA (b)	Proliferative	272	Proliferative	33	F	ND	forearm	dSSc	Early	ND	ND	ND	33	2	Rituximab	ND	15	-0.0602519	-0.108056	0.136042	-0.271656	0.0181475	-0.0801568	0.157666	0.193783	0.191212	0.127096	0.0545858	0.0855415	-0.103028
RIT12_BASE_FA	Proliferative	273	Proliferative	33	F	ND	forearm	dSSc	Early	ND	ND	ND	33	1.5	ND	ND	15	0.15268	0.0754616	0.282155	-0.251083	0.139655	-0.0610273	-0.0981879	0.319149	-0.0165114	0.0273578	-0.014698	0.122624	-0.153972
RIT13_06MOS_FA	Inflammatory	226	Inflammatory	56	F	ND	forearm	dSSc	Early	ND	ND	ND	56	1.5	Rituximab	ND	17	0.00703319	-0.0111066	0.136532	-0.422567	0.100012	-0.0689751	0.0308712	0.147065	0.107016	0.235573	0.152829	0.152314	-0.0641559
RIT13_BASE_FA	Inflammatory	227	Inflammatory	56	F	ND	forearm	dSSc	Early	ND	ND	ND	56	1	ND	ND	13	-0.00330144	0.030106	-0.0369721	-0.098862	0.0828718	0.0101762	-0.0444635	0.259892	-0.0591638	0.178322	0.12184	0.119245	0.0700256
RIT14_06MOS_FA (a)	Unassigned	144	N/A	43	F	ND	forearm	dSSc	Early	ND	ND	ND	43	1	Rituximab	ND	5	-0.00487388	0.00875649	0.0152368	0.0517854	-0.213206	-0.129218	0.062855	-0.269745	0.06534	-0.107299	-0.056838	-0.111936	0.0842759
RIT14_06MOS_FA (b)	Unassigned	146	N/A	43	F	ND	forearm	dSSc	Early	ND	ND	ND	43	1	Rituximab	ND	5	-0.100689	0.0481866	-0.2054	0.233609	-0.164684	-0.149725	-0.060016	-0.039216	-0.121855	-0.0863163	-0.0380729	-0.0472639	0.206491
RIT14_06MOS_FA (c)	Unassigned	147	N/A	43	F	ND	forearm	dSSc	Early	ND	ND	ND	43	1	Rituximab	ND	5	-0.0190486	0.0701799	-0.168396	0.319271	-0.016349	-0.115593	-0.0982541	-0.0840394	-0.129294	-0.0909959	-0.0551325	-0.0585531	0.121706
RIT14_BASE_FA (a)	Unassigned	145	N/A	43	F	ND	forearm	dSSc	Early	ND	ND	ND	43	1	ND	ND	9	0.104319	0.047857	0.023517	-0.0320833	0.0331371	-0.0256866	-0.0187144	-0.113606	-0.0151548	-0.00458144	-0.0108378	-0.0270071	0.0841636
RIT14_BASE_FA (b)	Unassigned	148	N/A	43	F	ND	forearm	dSSc	Early	ND	ND	ND	43	1	ND	ND	9	-0.0203525	0.0545695	-0.216684	0.288246	0.00420195	-0.117832	-0.0158734	0.0858246	-0.0838608	0.0798477	0.0470461	-0.00457587	0.203358
RIT14_BASE_FA (c)	Unassigned	149	N/A	43	F	ND	forearm	dSSc	Early	ND	ND	ND	43	1	ND	ND	9	0.0211749	0.0661415	-0.171046	0.25847	0.0816275	-0.0573694	-0.0781361	0.046495	-0.125588	0.0135165	-0.00465313	-0.0236736	0.131361
RIT15_06MOS_FA	Inflammatory	209	Inflammatory	44	F	ND	forearm	dSSc	Early	ND	ND	ND	44	1	Rituximab	ND	24	0.12271	0.0295529	0.146271	-0.311705	0.241268	0.105905	-0.14116	0.259261	-0.0861305	0.0724658	0.0325302	0.139502	-0.108262
RIT15_BASE_FA (a)	Inflammatory	211	Inflammatory	44	F	ND	forearm	dSSc	Early	ND	ND	ND	44	0.5	ND	ND	20	0.144277	0.0568369	-0.106624	-0.0939257	0.0725008	0.213651	0.0312774	-0.00379027	0.00838036	0.198356	0.138349	0.0969492	0.170998
RIT15_BASE_FA (b)	Inflammatory	210	Inflammatory	44	F	ND	forearm	dSSc	Early	ND	ND	ND	44	0.5	ND	ND	20	0.237062	0.0556217	0.136705	-0.3771	0.142237	0.317979	0.10628	-0.115031	0.105785	0.225039	0.155688	0.150473	0.0473362
RIT15_BASE_FA (c)	Inflammatory	212	Inflammatory	44	F	ND	forearm	dSSc	Early	ND	ND	ND	44	0.5	ND	ND	20	0.156707	0.043628	0.0739703	-0.289498	0.153414	0.270453	-0.11813	-0.0363761	-0.107642	0.0275075	0.0106517	0.0701008	0.0246925
RIT17_06MOS_FA	Proliferative	118	Normal-like	57	M	ND	forearm	dSSc	Early	ND	ND	ND	57	1.5	Rituximab	ND	25	0.00319613	-0.0805125	-0.0574699	-0.0494819	-0.155789	-0.053129	-0.0911779	-0.191714	-0.103783	-0.201781	-0.164814	-0.222983	0.102735
RIT17_25MOS_FA	Proliferative	119	Normal-like	59	M	ND	forearm	dSSc	Late	ND	ND	ND	57	2.5	Rituximab	ND	17	-0.0419035	-0.028989	0.00104805	-0.208703	-0.156335	0.0252561	-0.0803879	-0.026711	-0.0540052	-0.065969	-0.0522714	-0.160585	0.148573
RIT17_BASE_FA	Proliferative	120	Normal-like	57	M	ND	forearm	dSSc	Early	ND	ND	ND	57	1	ND	ND	30	0.0908636	-0.000466573	0.212274	-0.171668	0.0233443	0.106343	-0.120272	0.0580468	-0.0932604	-0.0386031	-0.00312396	0.0421418	0.0412226
RIT2_06MOS_B	Proliferative	329	Proliferative	54	F	ND	back	dSSc	Early	ND	ND	ND	54	2	Rituximab	Prednisone	28	0.03371	-0.0438651	0.134089	-0.125048	-0.0549683	-0.0226392	0.147169	-0.104664	0.0968596	0.12154	0.0775134	0.0709876	-0.0329369
RIT3_06MOS_B	Normal	60	Limited	42	F	ND	back	dSSc	Early	ND	ND	ND	42	2	Rituximab	ND	13	-0.073422	0.00280706	-0.100109	0.156702	-0.0888025	-0.0798638	0.0258851	-0.126116	-0.00364448	-0.0952364	-0.054171	-0.108878	0.062301
RIT3_06MOS_FA (a)	Normal	96	Normal-like	42	F	ND	forearm	dSSc	Early	ND	ND	ND	42	2	Rituximab	ND	13	-0.0330735	0.0186158	-0.0569873	0.312179	-0.209316	-0.00219288	-0.0774263	-0.153344	-0.0849615	-0.144488	-0.104231	-0.102902	0.125943
RIT3_06MOS_FA (b)	Normal	95	Normal-like	42	F	ND	forearm	dSSc	Early	ND	ND	ND	42	2	Rituximab	ND	13	0.0545962	0.0432327	0.0322817	-0.0835784	-0.202134	0.0916036	0.100091	-0.250826	0.0901218	-0.0390217	-0.0567532	-0.0908108	0.118173
RIT3_BASE_B	Normal	61	Limited	42	F	ND	back	dSSc	Early	ND	ND	ND	42	1.5	ND	ND	13	0.0187785	-0.0159052	0.0497688	0.195899	0.115132	0.0274946	0.0580765	-0.0822851	0.0244473	0.034191	-0.0202799	-0.0360949	0.0974755
RIT3_BASE_FA	Normal	62	Limited	42	F	ND	forearm	dSSc	Early	ND	ND	ND	42	1.5	ND	ND	13	-0.0115525	0.0171583	-0.0896044	0.108953	-0.0514969	-0.0226385	0.0750156	-0.159556	0.107271	0.0268463	0.00616	-0.0657333	0.0743172
RIT5_06MOS_B	Proliferative	314	Proliferative	32	F	ND	back	dSSc	Early	ND	ND	ND	32	2	Rituximab	Plaquenil	23	0.066478	-0.142449	0.283885	-0.596259	0.153393	0.117532	0.0578411	-0.0951789	0.103544	0.0967817	0.0216709	0.110513	-0.173284
RIT5_06MOS_FA	Proliferative	196	Inflammatory	32	F	ND	forearm	dSSc	Early	ND	ND	ND	32	2	Rituximab	Plaquenil	23	0.0872385	-0.110637	0.202046	-0.546339	0.107284	0.0764522	-0.0191464	0.0351423	0.064951	0.117146	0.0931982	0.139068	-0.112428
RIT5_BASE_B	Proliferative	315	Proliferative	32	F	ND	back	dSSc	Early	ND	ND	ND	32	1.5	ND	Plaquenil	19	0.109717	-0.0224868	0.363331	-0.420615	0.171221	0.0240423	0.0654828	-0.118609	0.140244	0.0169289	-0.0178389	0.0906907	-0.285011
RIT5_BASE_FA	Proliferative	197	Inflammatory	32	F	ND	forearm	dSSc	Early	ND	ND	ND	32	1.5	ND	Plaquenil	19	0.139384	-0.018911	0.276323	-0.528988	0.262118	0.124618	-0.0161221	0.175356	0.0304844	0.113514	0.0761673	0.14726	-0.13158
RIT6_06MOS_B	Proliferative	317	Proliferative	49	F	ND	back	dSSc	Early	ND	ND	ND	49	2	Rituximab	Prednisone	25	0.0562069	-0.0788966	0.361365	-0.447099	0.16408	-0.0459212	-0.118888	0.152217	-0.00977001	-0.0393667	-0.0340118	0.108212	-0.225407
RIT6_06MOS_FA	Proliferative	316	Proliferative	49	F	ND	forearm	dSSc	Early	ND	ND	ND	49	2	Rituximab	Prednisone	25	0.0212694	-0.120167	0.277581	-0.416091	-0.102319	0.00167832	-0.0494893	-0.0499494	0.0083951	-0.038432	-0.039118	0.0306436	-0.0901002
RIT6_BASE_B (a)	Proliferative	318	Proliferative	49	F	ND	back	dSSc	Early	ND	ND	ND	49	1	ND	Prednisone	27.5	0.119204	-0.0678052	0.366687	-0.347542	0.11904	0.0328797	0.0183655	-0.099461	0.0930543	-0.0229154	-0.0306721	0.0818747	-0.220967
RIT6_BASE_B (b)	Proliferative	319	Proliferative	49	F	ND	back	dSSc	Early	ND	ND	ND	49	1	ND	Prednisone	27.5	-0.0220925	-0.073233	0.267646	-0.139542	0.167048	-0.0580328	-0.0703227	0.0491271	-0.00446978	0.00178404	-0.00426595	0.0563354	-0.127406
RIT6_BASE_FA	Proliferative	320	Proliferative	49	F	ND	forearm	dSSc	Early	ND	ND	ND	49	1	ND	Prednisone	27.5	0.0613735	-0.109449	0.206842	-0.411786	0.146275	0.129782	-0.193921	0.0967365	-0.145023	-0.0800105	-0.0580216	0.0539692	-0.150359
RIT7_06MOS_B	Proliferative	324	Proliferative	46	F	ND	back	dSSc	Early	ND	ND	ND	46	2	Rituximab	Methotrexate, Prednisone	15	-0.0846916	-0.0901551	0.0814243	-0.371422	-0.0514799	-0.00232603	0.0947919	0.0818466	0.120152	0.0931414	0.0920294	0.0627217	-0.0263092
RIT7_06MOS_FA	Proliferative	327	Proliferative	46	F	ND	forearm	dSSc	Early	ND	ND	ND	46	2	Rituximab	Methotrexate, Prednisone	15	0.0265183	-0.0522869	0.173829	-0.318582	0.0241591	0.0273045	-0.0228088	-0.0151675	-0.0519023	-0.0820729	-0.050718	-0.0234736	-0.080607
RIT7_BASE_FA	Proliferative	325	Proliferative	46	F	ND	forearm	dSSc	Early	ND	ND	ND	46	1	ND	Methotrexate, Prednisone	19	0.0990999	-0.0525741	0.21316	-0.412005	0.0861567	0.000164133	0.0862868	-0.018025	0.131058	0.118127	0.117569	0.109489	-0.0116948
RIT7_PREBASE_B	Proliferative	328	Proliferative	46	F	ND	back	dSSc	Early	ND	ND	ND	46	0.5	ND	Methotrexate, Prednisone	19	0.0790511	-0.056222	0.354797	-0.389006	0.138219	0.0117765	0.0422341	-0.232759	0.11891	-0.0660665	-0.0445689	0.0390231	-0.18007
RIT7_PREBASE_FA	Proliferative	326	Proliferative	46	F	ND	forearm	dSSc	Early	ND	ND	ND	46	0.5	ND	Methotrexate, Prednisone	19	0.120509	0.0226007	0.276513	-0.363513	0.21866	0.0838355	0.0198519	0.0313473	0.127741	0.156202	0.136794	0.188567	-0.0497027
RIT8_06MOS_B	Inflammatory	218	Inflammatory	53	F	ND	back	dSSc	Early	ND	ND	ND	53	2	Rituximab	Methotrexate, Prednisone	45.5	0.0401077	0.0443644	0.0321687	-0.186578	0.230803	0.0354596	-0.000551701	0.17239	0.0121457	0.195575	0.122258	0.152326	-0.113328
RIT8_06MOS_FA	Inflammatory	219	Inflammatory	53	F	ND	forearm	dSSc	Early	ND	ND	ND	53	2	Rituximab	ND	45.5	0.0769503	0.0927357	-0.131694	-0.0638728	0.0677548	0.121107	-0.0266746	0.000374192	-0.14916	0.0456683	0.04291	0.0709452	0.0662269
RIT8_BASE_B	Inflammatory	220	Inflammatory	53	F	ND	back	dSSc	Early	ND	ND	ND	53	1.5	ND	ND	31	0.0918191	-0.0399694	0.294559	-0.53453	0.091961	-0.00372877	-0.0274785	-0.202094	0.116351	0.058732	0.0701188	0.123512	-0.265555
SScMH_02_base_LA	Inflammatory	183	Inflammatory	46	F	W	forearm	dSSc	Late	2004-09-01	Joint Pain	2004-09-01	46	8	ND	MMF	35	0.148133	0.107618	0.0647669	-0.071268	0.170813	0.253789	0.0712911	0.178565	0.197903	0.346332	0.289778	0.255206	0.0535903
SScMH_02_base_LF	Inflammatory	153	Inflammatory	46	F	W	back	dSSc	Late	2004-09-01	Joint Pain	2004-09-01	46	8	ND	MMF	35	-0.143538	-0.0224776	-0.0922222	0.220572	-0.0709479	0.00906318	-0.184742	0.00269238	-0.237501	-0.231909	-0.142568	-0.0631746	-0.136702
SScMH_03_06mo_LA	Inflammatory	177	Inflammatory	49	F	A	forearm	dSSc	Early	2008-06-01	Swelling	2008-06-01	48	2	Cellcept	ND	21	0.188273	0.0847823	0.162581	-0.329903	0.197797	0.0639576	-0.0836013	0.215219	0.0114386	0.10875	0.121841	0.170988	-0.0112264
SScMH_03_06mo_LF	Inflammatory	154	Inflammatory	49	F	A	back	dSSc	Early	2008-06-01	Swelling	2008-06-01	48	2	Cellcept	ND	21	0.00311919	0.0239941	0.194525	-0.32926	0.0454997	-0.00796019	-0.286446	0.132375	-0.26877	-0.237433	-0.110279	0.0237428	-0.11422
SScMH_03_12mo_LA	Normal	150	Inflammatory	49	F	A	forearm	dSSc	Late	2008-06-01	Swelling	2008-06-01	48	3	Cellcept	ND	8	-0.0369512	0.0481409	-0.130351	0.0699754	-0.174106	-0.0840479	-0.0602821	0.183583	-0.0881569	-0.0326904	-0.0209368	-0.117315	0.117582
SScMH_03_12mo_LF	Inflammatory	155	Inflammatory	49	F	A	back	dSSc	Late	2008-06-01	Swelling	2008-06-01	48	3	Cellcept	ND	8	-0.0355602	0.0175928	0.140663	-0.225323	-0.0765375	-0.0769259	-0.187002	0.00744162	-0.16557	-0.172575	-0.0912022	0.0185402	-0.0168094
SScMH_03_24mo_LA	Normal	151	Inflammatory	50	F	A	forearm	dSSc	Late	2008-06-01	Swelling	2008-06-01	48	4	Cellcept	ND	7	-0.148431	0.0437783	-0.111098	0.307548	-0.158527	-0.174211	-0.252599	0.0678799	-0.270348	-0.335076	-0.180635	-0.220144	-0.00525626
SScMH_03_24mo_LF	Proliferative	281	Proliferative	50	F	A	back	dSSc	Late	2008-06-01	Swelling	2008-06-01	48	4	Cellcept	ND	7	0.0953095	0.0630701	0.188393	-0.288501	0.0768629	0.0387688	0.0555665	0.0477347	0.148558	0.0576673	0.0431944	0.0762803	0.0267129
SScMH_03_base_LA	Inflammatory	178	Inflammatory	48	F	A	forearm	dSSc	Early	2008-06-01	Swelling	2008-06-01	48	2	ND	ND	21	-0.0421097	-0.117508	0.0451335	-0.311728	-0.0254598	0.172482	-0.0171127	0.0652245	0.115152	0.138416	0.0955318	0.149089	-0.05217
SScMH_03_base_LF	Inflammatory	179	Inflammatory	48	F	A	back	dSSc	Early	2008-06-01	Swelling	2008-06-01	48	2	ND	ND	21	0.0861867	0.0324029	0.128106	-0.484829	0.250405	0.063385	-0.13204	0.211732	-0.0779819	0.13724	0.0755009	0.21753	0.00294852
SScMH_04_06mo_LA	Normal	88	Normal-like	45	F	W	forearm	dSSc	Early	2009-01-03	Puffy hands	2008-12-01	45	2	Cellcept	Cozaar	3	-0.117456	0.0159768	0.0258078	0.0918236	-0.19849	-0.142495	-0.0860812	-0.211099	-0.103658	-0.242068	-0.129932	-0.0967973	-0.0283446
SScMH_04_06mo_LF	Normal	84	Normal-like	45	F	W	back	dSSc	Early	2009-01-03	Puffy hands	2008-12-01	45	2	Cellcept	Cozaar	3	-0.0598712	0.00284923	-0.0375078	0.324547	-0.0932546	-0.191107	-0.0725556	-0.0771344	-0.12187	-0.191261	-0.118253	-0.0923297	-0.0256817
SScMH_04_12mo_LA	Normal	86	Normal-like	46	F	W	forearm	dSSc	Late	2009-01-03	Puffy hands	2008-12-01	45	3	ND	Cellcept	3	-0.15385	-0.118804	0.0624278	-0.111218	-0.140437	-0.168742	0.109867	-0.00731786	0.173312	0.111042	0.0722485	0.0602277	-0.10802
SScMH_04_12mo_LF	Normal	87	Normal-like	46	F	W	back	dSSc	Late	2009-01-03	Puffy hands	2008-12-01	45	3	ND	Cellcept	3	0.000335801	-0.0576385	0.203816	-0.169332	-0.228322	-0.130202	0.0743	-0.314911	0.104374	-0.111451	-0.0658424	-0.0473857	-0.122739
SScMH_04_24mo_LA	Normal	89	Normal-like	47	F	W	forearm	dSSc	Late	2009-01-01	Puffy hands	2008-12-01	45	4	ND	Cellcept	3	-0.152241	0.0115237	0.0284896	0.301074	-0.161687	-0.160389	-0.0818778	-0.266138	-0.0742665	-0.261245	-0.149551	-0.162847	-0.0171726
SScMH_04_24mo_LF	Normal	85	Normal-like	47	F	W	back	dSSc	Late	2009-01-01	Puffy hands	2008-12-01	45	4	ND	Cellcept	3	-0.110515	0.086019	-0.12001	0.461172	-0.148547	-0.166059	0.0807274	-0.124605	0.00271767	-0.120794	-0.063982	-0.136311	0.0703859
SScMH_04_base_LA	Normal	90	Normal-like	45	F	W	forearm	dSSc	Early	2009-01-03	Puffy hands	2008-12-01	45	2	Cozaar	ND	9	-0.0633495	-0.0930877	-0.0324997	-0.018988	0.0385605	-0.200204	-0.0542643	0.106332	-0.00941107	0.0723064	0.073617	0.111996	-0.00537908
SScMH_04_base_LF	Normal	91	Normal-like	45	F	W	back	dSSc	Early	2009-01-03	Puffy hands	2008-12-01	45	2	Cozaar	ND	9	0.0626249	0.0383176	-0.0086967	0.100846	0.0746666	-0.076336	0.0682686	-0.0706185	0.0930641	0.0173968	0.0239958	-0.0230761	0.140689
SScMH_05_06mo_RA	Inflammatory	184	Inflammatory	41	F	H	forearm	dSSc	Late	2008-09-01	Skin thickening	2007-06-01	40	5	Cellcept	Minocycline	21	0.0736812	0.0148907	-0.125071	-0.167544	0.0396396	0.173886	0.123504	-0.00183226	0.101197	0.268232	0.137037	0.123722	0.0817265
SScMH_05_06mo_RF	Inflammatory	57	Limited	41	F	H	back	dSSc	Late	2008-09-01	Skin thickening	2007-06-01	40	5	Cellcept	Minocycline	21	0.160164	0.0780726	0.171141	-0.114461	0.00226569	0.120538	-0.133326	-0.245618	-0.127434	-0.23467	-0.147645	-0.0541996	-0.0765105
SScMH_05_base_RA	Inflammatory	185	Inflammatory	40	F	H	forearm	dSSc	Late	2008-09-01	Skin thickening	2007-06-01	40	5	Minocycline	ND	32	0.109	-0.0284536	0.0991832	-0.354675	0.135768	0.206665	0.0836638	-0.0509752	0.149347	0.224841	0.136159	0.174119	0.0296215
SScMH_05_base_RF	Inflammatory	58	Limited	40	F	H	back	dSSc	Late	2008-09-01	Skin thickening	2007-06-01	40	5	Minocycline	ND	32	0.0863181	-0.0320079	0.241454	-0.24294	0.037524	0.0548676	0.0607626	-0.401652	0.19021	-0.101004	-0.0627627	-0.000599877	-0.0965683
SScMH_06_06mo_RA	Inflammatory	186	Inflammatory	55	F	W	forearm	dSSc	Late	2008-04-01	Swelling	2008-01-01	54	3	Cellcept	ND	11	0.0895182	0.0877062	-0.0523768	0.00165159	0.178236	0.183923	0.00415747	0.190899	0.0334238	0.226054	0.150519	0.191974	0.0576545
SScMH_06_06mo_RF	Inflammatory	52	Limited	55	F	W	back	dSSc	Late	2008-04-01	Swelling	2008-01-01	54	3	Cellcept	ND	11	0.132928	0.0768597	0.0515898	-0.119721	0.274387	0.0409517	0.041696	0.0697703	0.116187	0.152573	0.0881128	0.143686	-0.0551627
SScMH_06_12mo_RA	Proliferative	161	Inflammatory	55	F	W	forearm	dSSc	Late	2008-04-01	Swelling	2008-01-01	54	4	Cellcept	ND	11	0.127179	0.0596166	0.245991	-0.126377	-0.116083	0.0406204	-0.109964	-0.0794852	-0.145584	-0.106533	-0.07091	0.0492678	-0.160194
SScMH_06_12mo_RF	Proliferative	282	Proliferative	55	F	W	back	dSSc	Late	2008-04-01	Swelling	2008-01-01	54	4	Cellcept	ND	11	0.205646	0.0738811	0.273436	-0.279368	0.255717	0.0554101	0.0880979	0.19076	0.173228	0.154086	0.091096	0.145724	0.00185815
SScMH_06_24mo_RA	Proliferative	187	Inflammatory	56	F	W	forearm	dSSc	Late	2008-04-01	Swelling	2008-01-01	54	5	Cellcept	ND	9	0.00770621	-0.0197215	-0.0435816	-0.0415791	0.0524487	0.17292	0.0804214	0.0276912	0.15121	0.208311	0.161011	0.17437	0.0320997
SScMH_06_24mo_RF	Proliferative	53	Limited	56	F	W	back	dSSc	Late	2008-04-01	Swelling	2008-01-01	54	5	Cellcept	ND	9	0.0918096	0.129593	0.062911	-0.0623433	0.175044	0.0464823	0.106966	0.0535737	0.214974	0.278651	0.213824	0.223312	0.0825002
SScMH_06_base_RA	Inflammatory	3	Limited	54	F	W	forearm	dSSc	Late	2008-04-01	Swelling	2008-01-01	54	3	ND	ND	16	-0.14433	-0.214648	-0.272555	-0.0202389	-0.174763	-0.0445333	0.159021	-0.260452	0.0384581	-0.0273591	-0.0369456	-0.147142	0.0223162
SScMH_06_base_RF	Inflammatory	7	Limited	54	F	W	back	dSSc	Late	2008-04-01	Swelling	2008-01-01	54	3	ND	ND	16	-0.118827	-0.225724	0.0120384	-0.245476	-0.120113	-0.1356	0.175437	-0.361075	0.149386	-0.0134886	-0.0295135	-0.0533428	-0.149538
SScMH_07_06mo_LA	Normal	4	Limited	60	F	W	forearm	lSSc	Late	2000-06-01	GERD	2000-01-01	60	11	Cellcept	Cytoxan	4	-0.0963757	-0.135618	-0.169203	0.0314752	-0.189112	0.0232836	0.223981	-0.299732	0.238886	0.140289	0.0924483	-0.0828549	-0.026043
SScMH_07_06mo_LF	Normal	6	Limited	60	F	W	back	lSSc	Late	2000-06-01	GERD	2000-01-01	60	11	Cellcept	Cytoxan	4	0.0607702	0.0135487	-0.0349459	-0.0974239	-0.0911835	0.0266547	0.119546	-0.223732	0.0899334	0.0817104	0.0227265	-0.067143	0.0666406
SScMH_07_12mo_LA	Normal	5	Limited	61	F	W	forearm	lSSc	Late	2000-06-01	GERD	2000-01-01	60	12	Cellcept	Cytoxan	3	-0.114423	-0.146245	-0.084445	0.0686822	-0.0779368	-0.0156933	0.0211179	-0.0797389	0.049446	-0.019948	-0.0199108	-0.123707	-0.0665744
SScMH_07_12mo_LF	Normal	8	Limited	61	F	W	back	lSSc	Late	2000-06-01	GERD	2000-01-01	60	12	Cellcept	Cytoxan	3	-0.0635298	-0.0965819	0.037655	0.0769334	-0.0158554	-0.0905911	-0.0313995	-0.0705164	-0.00270577	-0.0250412	-0.0886408	-0.0731626	-0.15025
SScMH_07_24mo_LA	Proliferative	133	N/A	62	F	W	forearm	lSSc	Late	2000-06-01	GERD	2000-01-01	60	13	Cellcept	Cytoxan, Imuran	3	0.00412221	0.0363133	-0.00726551	-0.176134	-0.171816	0.0715537	0.037418	-0.0677457	-0.00756498	0.0542203	0.0779026	0.0265161	0.0330946
SScMH_07_24mo_LF	Proliferative	134	N/A	62	F	W	back	lSSc	Late	2000-06-01	GERD	2000-01-01	60	13	Cellcept	Cytoxan, Imuran	3	-0.0650342	-0.0103464	-0.0710046	-0.0308318	-0.200042	0.0219528	0.167016	-0.0960765	0.190897	0.162541	0.102524	0.0566903	0.0819285
SScMH_07_base_LA	Normal	136	N/A	60	F	W	forearm	lSSc	Late	2000-06-01	GERD	2000-01-01	60	11	ND	Cytoxan	4	0.00200898	-0.0104202	-0.181542	0.122398	0.086191	-0.00846766	0.139947	-0.0680058	0.0683602	0.176039	0.106184	0.0535434	0.145141
SScMH_07_base_LF	Normal	135	N/A	60	F	W	back	lSSc	Late	2000-06-01	GERD	2000-01-01	60	11	ND	Cytoxan	4	-0.136634	-0.0338852	0.023755	-0.0312489	-0.159063	-0.133509	0.11202	-0.287203	0.092445	-0.0152814	-0.0162111	-0.0384845	-0.00357688
SScMH_08_06mo_LA	Normal	174	Inflammatory	66	F	W	forearm	dSSc	Early	2009-01-01	Swelling	2009-01-01	65	2	Cellcept	ND	9	0.157353	-0.0418764	0.174889	-0.410069	0.309418	0.161979	-0.00699525	0.317923	0.0788525	0.382531	0.269855	0.379531	-0.100015
SScMH_08_06mo_LF	Normal	173	Inflammatory	66	F	W	back	dSSc	Early	2009-01-01	Swelling	2009-01-01	65	2	Cellcept	ND	9	0.069346	-0.0366209	0.138341	-0.389479	0.206634	-0.0827888	-0.120302	0.149182	-0.0507043	0.159404	0.110733	0.243284	-0.0503977
SScMH_08_12mo_LA	Proliferative	172	Inflammatory	67	F	W	forearm	dSSc	Late	2009-01-01	Swelling	2009-01-01	65	3	ND	ND	10	0.0765848	0.144853	-0.0510236	-0.00357896	-0.13885	0.14748	0.0726791	-0.0142465	0.130592	0.126097	0.103494	0.0131177	0.158884
SScMH_08_12mo_LF	Proliferative	152	Inflammatory	67	F	W	back	dSSc	Late	2009-01-01	Swelling	2009-01-01	65	3	ND	ND	10	0.0875609	0.0629047	0.15603	0.0485302	-0.00368799	-0.0818354	-0.189149	-0.138251	-0.180503	-0.22341	-0.112247	-0.0454159	-0.051885
SScMH_08_24mo_LA	Proliferative	252	Proliferative	68	F	W	forearm	dSSc	Late	2009-01-01	Swelling	2009-01-01	65	4	Cellcept	ND	11	0.0189754	0.0314106	0.0257515	0.251033	-0.068541	-0.0718023	-0.00794319	0.240296	-0.0952519	0.0172757	-0.026419	-0.00669047	0.107112
SScMH_08_24mo_LF	Proliferative	253	Proliferative	68	F	W	back	dSSc	Late	2009-01-01	Swelling	2009-01-01	65	4	Cellcept	ND	11	0.0832407	0.048288	0.139975	-0.1206	0.152717	-0.0623828	-0.0719766	0.276166	-0.102889	-0.0130215	-0.0306528	0.0450194	-0.0340677
SScMH_08_base_LA	Normal	175	Inflammatory	65	F	W	forearm	dSSc	Early	2009-01-01	Swelling	2009-01-01	65	2	ND	ND	12	0.268786	0.0601358	0.206063	-0.115149	0.296334	0.365653	0.0808681	-0.0184933	0.0728025	0.189308	0.135013	0.26519	-0.0232422
SScMH_08_base_LF	Normal	176	Inflammatory	65	F	W	back	dSSc	Early	2009-01-01	Swelling	2009-01-01	65	2	ND	ND	12	0.144096	-0.0625251	0.213644	-0.441817	0.120034	-0.00908771	0.0567106	-0.11338	0.113275	0.0532681	0.0301333	0.160584	-0.132774
SScMH_10_06mo_LA	Inflammatory	237	Proliferative	52	F	W	forearm	dSSc	Early	2009-04-01	Puffy hands	2008-08-01	52	2	ND	Enbrel	13	0.165172	0.133798	-0.00447053	0.288781	0.0294264	0.107814	-0.160869	0.144608	-0.203319	-0.152098	-0.115852	-0.0585353	0.157679
SScMH_10_06mo_LF	Inflammatory	239	Proliferative	52	F	W	back	dSSc	Early	2009-04-01	Puffy hands	2008-08-01	52	2	ND	Enbrel	13	-0.067877	-0.0671201	0.21319	0.0354775	-0.095535	0.00155529	-0.191296	0.166326	-0.222463	-0.221855	-0.134367	-0.0488934	-0.182525
SScMH_10_12mo_LA	Inflammatory	238	Proliferative	53	F	W	forearm	dSSc	Late	2009-04-01	Puffy hands	2008-08-01	52	3	Cellcept	Enbrel	7	0.161846	0.16339	0.223808	-0.0928519	0.0975316	0.172598	-0.243835	0.0394653	-0.16977	-0.15204	-0.0642237	0.0354555	-0.140636
SScMH_10_12mo_LF	Inflammatory	241	Proliferative	53	F	W	back	dSSc	Late	2009-04-01	Puffy hands	2008-08-01	52	3	Cellcept	Enbrel	7	-0.0277338	0.0381906	0.147305	0.0377471	0.0037487	0.0244746	-0.0914493	0.191571	-0.0454975	-0.0546322	-0.00340113	0.0557933	-0.0131371
SScMH_10_24mo_LA	Proliferative	242	Proliferative	54	F	W	forearm	dSSc	Late	2009-04-01	Puffy hands	2008-08-01	52	4	Cellcept	Enbrel	9	0.161278	0.105528	0.188518	-0.163803	0.261369	0.127949	0.0150725	0.232416	0.125	0.142434	0.070404	0.130377	0.0290097
SScMH_10_24mo_LF	Proliferative	240	Proliferative	54	F	W	back	dSSc	Late	2009-04-01	Puffy hands	2008-08-01	52	4	Cellcept	Enbrel	9	-0.0295123	0.00914285	0.224764	0.162203	-0.00924608	-0.0673404	-0.218574	0.0884808	-0.202115	-0.197584	-0.146565	-0.064371	-0.0726751
SScMH_10_base_LA	Inflammatory	228	Proliferative	52	F	W	forearm	dSSc	Early	2009-04-01	Puffy hands	2008-08-01	52	2	ND	Enbrel	13	0.104197	0.0722796	0.231094	0.0690663	-0.102959	0.0231325	-0.197698	-0.066578	-0.192035	-0.282159	-0.173927	-0.0457283	-0.0722593
SScMH_10_base_LF	Inflammatory	229	Proliferative	52	F	W	back	dSSc	Early	2009-04-01	Puffy hands	2008-08-01	52	2	ND	Enbrel	13	0.247813	0.128823	0.196184	-0.079726	0.104212	0.0410665	-0.155386	-0.0185569	-0.136055	-0.154598	-0.124378	-0.0459896	7.03293e-05
SScMH_12_06mo_LA	Proliferative	230	Proliferative	52	F	B	forearm	dSSc	Late	2008-09-01	Puffy hands	2008-12-01	51	3	Cellcept	Methotrexate	17	0.0355309	0.0566608	0.120225	-0.0934971	0.0272545	0.0856124	0.13388	-0.100966	0.234192	0.120395	0.0880939	0.148314	0.00891477
SScMH_12_06mo_RF	Proliferative	231	Proliferative	52	F	B	back	dSSc	Late	2008-09-01	Puffy hands	2008-12-01	51	3	Cellcept	Methotrexate	17	0.0471349	0.0339422	0.187885	-0.0207305	-0.0341543	-0.00035365	-0.116813	-0.185731	-0.0883505	-0.150527	-0.117745	-0.0385123	-0.0410773
SScMH_12_12mo_LA	Proliferative	232	Proliferative	52	F	B	forearm	dSSc	Late	2008-09-01	Puffy hands	2008-12-01	51	4	Cellcept	Methotrexate	15	0.177196	0.069268	0.278606	-0.457505	0.0274791	0.162683	-0.0109394	-0.0112429	0.122066	0.113483	0.0666872	0.199231	-0.103443
SScMH_12_12mo_RF	Proliferative	233	Proliferative	52	F	B	back	dSSc	Late	2008-09-01	Puffy hands	2008-12-01	51	4	Cellcept	Methotrexate	15	0.14199	-0.0274275	0.263784	-0.497967	-0.0236308	0.00619007	-0.0121254	-0.229758	0.0899763	0.0794326	0.0384625	0.14004	-0.0997607
SScMH_12_base_LA	Proliferative	189	Inflammatory	51	F	B	forearm	dSSc	Late	2008-09-01	Puffy hands	2008-12-01	51	3	ND	ND	14	0.0493004	0.0317684	-0.0118797	-0.216752	0.222735	0.0735301	0.104488	0.29452	0.154677	0.333372	0.244913	0.292718	-0.134433
SScMH_12_base_RF	Proliferative	188	Inflammatory	51	F	B	back	dSSc	Late	2008-09-01	Puffy hands	2008-12-01	51	3	ND	ND	14	0.0986709	0.0532595	0.107223	-0.266438	0.09625	0.156113	0.176859	0.119868	0.218805	0.295697	0.195079	0.246316	-0.15065
SScMH_14_06mo_LA	Proliferative	190	Inflammatory	36	F	W	forearm	dSSc	Late	2008-06-01	GERD	2008-11-01	35	3	MMF or CTX	ND	16	0.0280816	0.0256224	-0.00146537	-0.211555	0.129181	0.222378	0.114271	0.158478	0.158735	0.33311	0.230529	0.275693	-0.118526
SScMH_14_06mo_LF	Proliferative	191	Inflammatory	36	F	W	back	dSSc	Late	2008-06-01	GERD	2008-11-01	35	3	MMF or CTX	ND	16	0.277057	0.212216	0.070299	0.143503	0.405355	0.242896	0.035207	0.247141	0.0601554	0.258858	0.160635	0.251082	-0.0296446
SScMH_14_12mo_LA	Proliferative	192	Inflammatory	36	F	W	forearm	dSSc	Late	2008-06-01	GERD	2008-11-01	35	4	MMF or CTX	ND	11	0.25389	0.221688	0.121155	0.0897676	0.404839	0.277094	0.0527438	0.480421	0.126039	0.411834	0.319632	0.392412	-0.026211
SScMH_14_12mo_LF	Proliferative	193	Inflammatory	36	F	W	back	dSSc	Late	2008-06-01	GERD	2008-11-01	35	4	MMF or CTX	ND	11	0.221647	0.165798	0.154047	-0.0838007	0.334628	0.21955	0.0758634	0.356566	0.126861	0.351219	0.244424	0.275716	-0.0424823
SScMH_14_base_LA	Proliferative	17	Limited	35	F	W	back	dSSc	Late	2008-06-01	GERD	2008-11-01	35	3	ND	ND	10	-0.0733478	0.0189823	-0.120956	0.141807	-0.0365733	-0.0791446	0.0447934	-0.287156	0.117205	-0.0800134	-0.0452732	-0.145038	-0.10341
SScMH_14_base_LF	Proliferative	14	Limited	35	F	W	back	dSSc	Late	2008-06-01	GERD	2008-11-01	35	3	ND	ND	10	-0.153966	-0.086376	-0.0888572	0.297567	-0.311659	-0.151331	-0.17214	-0.278582	-0.243866	-0.308352	-0.187919	-0.217668	-0.0672294
SScMH_15_06mo_LA	Inflammatory	15	Limited	63	F	W	forearm	dSSc	Late	2006-06-01	Joint Pain	2003-06-01	63	8	Cellcept and Plaquenil	ND	36	-0.181557	-0.0907494	-0.253367	0.262406	-0.209706	-0.1778	-0.0131195	-0.253766	-0.130809	-0.244079	-0.153065	-0.318113	0.0379847
SScMH_15_06mo_LF	Inflammatory	16	Limited	63	F	W	back	dSSc	Late	2006-06-01	Joint Pain	2003-06-01	63	8	Cellcept and Plaquenil	ND	36	-0.108988	-0.0840337	-0.0254993	-0.145079	0.00776428	-0.0523836	0.166645	-0.197906	0.215316	0.147536	0.142233	0.047371	-0.123994
SScMH_15_12mo_LA	Inflammatory	18	Limited	64	F	W	forearm	dSSc	Late	2006-06-01	Joint Pain	2003-06-01	63	9	Cellcept	ND	30	0.0569912	-0.107921	0.13536	-0.0996041	-0.1728	-0.00128551	0.125363	-0.355981	0.175274	0.010386	-0.0169067	-0.0849472	-0.116053
SScMH_15_12mo_LF	Inflammatory	19	Limited	64	F	W	back	dSSc	Late	2006-06-01	Joint Pain	2003-06-01	63	9	Cellcept	ND	30	-0.059231	-0.0472962	0.0277047	-0.126933	-0.0352208	-0.115928	0.0237461	-0.219643	0.126015	0.0264869	0.000495012	-0.0432669	-0.107064
SScMH_15_base_LA	Inflammatory	276	Proliferative	63	F	W	forearm	dSSc	Late	2006-06-01	Joint Pain	2003-06-01	63	8	ND	ND	36	-0.0438525	0.0386084	-0.200466	0.0909248	-0.145173	0.0864929	-0.12543	0.1062	-0.228953	-0.0650747	-0.080198	-0.0875464	0.101535
SScMH_15_base_LF	Inflammatory	274	Proliferative	63	F	W	back	dSSc	Late	2006-06-01	Joint Pain	2003-06-01	63	8	ND	ND	36	0.312137	0.0641281	0.286787	-0.499206	0.370416	0.329057	0.0972526	0.26036	0.175276	0.325259	0.208246	0.287288	0.0054569
SScMH_16_06mo_LA	Normal	275	Proliferative	51	F	W	forearm	dSSc	Late	1999-11-01	Joint Pain	1984-06-01	51	25	Cellcept	Cytoxan	20	0.24643	0.0509533	0.157128	-0.225858	0.216806	0.355587	0.0181915	0.103678	0.00496453	0.147959	0.117229	0.235895	-0.0215781
SScMH_16_06mo_LF	Normal	277	Proliferative	51	F	W	back	dSSc	Late	1999-11-01	Joint Pain	1984-06-01	51	25	Cellcept	Cytoxan	20	0.189343	0.111243	0.159557	-0.148245	0.0793066	0.239323	-0.144679	-0.0544717	-0.235837	-0.192123	-0.147789	0.020241	-0.00633908
SScMH_16_12mo_LA	Limited	163	Inflammatory	52	F	W	forearm	dSSc	Late	1999-11-01	Joint Pain	1984-06-01	51	26	Cellcept	Cytoxan	8	-0.136693	-0.136044	-0.0569198	-0.300586	-0.0143502	-0.0100677	0.087409	0.149256	0.162882	0.207161	0.168173	0.128514	-0.186887
SScMH_16_12mo_LF	Limited	11	Limited	52	F	W	back	dSSc	Late	1999-11-01	Joint Pain	1984-06-01	51	26	Cellcept	Cytoxan	8	0.00335249	0.0472449	-0.0629941	0.191783	0.0353607	-0.00364646	0.224979	-0.0592757	0.257063	0.0884895	0.0514084	-0.0515357	0.0384735
SScMH_16_base_LA	Normal	164	Inflammatory	51	F	W	forearm	dSSc	Late	1999-11-01	Joint Pain	1984-06-01	51	25	ND	Cytoxan	14	0.0010846	0.0521405	-0.0540397	-0.0960945	0.243464	0.139851	-0.126579	0.252796	-0.0565754	0.175194	0.151743	0.203009	-0.0961618
SScMH_16_base_LF	Normal	9	Limited	51	F	W	back	dSSc	Late	1999-11-01	Joint Pain	1984-06-01	51	25	ND	Cytoxan	14	-0.17652	-0.0745529	-0.221699	-0.00911868	-0.0788837	-0.135581	-0.0429074	0.0487786	-0.0659049	0.023744	0.00675909	-0.0736218	0.0563951
SScMH_17_06mo_LA	Inflammatory	165	Inflammatory	53	M	W	forearm	dSSc	Late	2009-10-01	Puffy hands	2009-06-01	53	3	Cellcept	ND	35	0.0565654	-0.0547892	0.0522379	-0.176244	0.239141	0.14211	-0.0923175	0.0994938	-0.111068	-0.0203819	-0.00204466	0.0154731	0.0152884
SScMH_17_12mo_LA	Inflammatory	12	Limited	54	M	W	forearm	dSSc	Late	2009-10-01	Puffy hands	2009-06-01	53	3	Cellcept	Methotrexate	31	-0.124519	-0.0968968	-0.0423353	-0.0703516	-0.0377912	-0.113963	0.130536	-0.0237653	0.103826	0.00479372	0.000104221	-0.0276936	0.00947083
SScMH_17_Base_LA	Inflammatory	20	Limited	53	M	W	forearm	dSSc	Early	2009-10-01	Puffy hands	2009-06-01	53	2	ND	ND	35	-0.0980797	-0.0738835	-0.0892093	0.105324	0.0332391	-0.0355667	-0.301066	0.224269	-0.341045	-0.182513	-0.131275	-0.0740403	-0.00471562
SScMH_17_Base_LF	Inflammatory	21	Limited	53	M	W	back	dSSc	Early	2009-10-01	Puffy hands	2009-06-01	53	2	ND	ND	35	-0.0898309	-0.0468807	-0.037268	0.0846648	0.144762	0.00744773	-0.0851833	0.112729	-0.0807503	-0.0611614	-0.0584313	-0.0441869	-0.0476988
SScMH_19_06mo_LA	Unassigned	22	Limited	48	F	W	forearm	diffuse morphea	Late	ND	Hyperpigmentation	2008-01-01	47	4	Cellcept, UVA1, Plaquenil	Methotrexate	10	-0.0570997	0.0838693	-0.0981042	0.369119	0.21591	-0.0174095	-0.137695	0.40341	-0.107099	0.0667628	0.0923452	0.10872	0.0658295
SScMH_19_06mo_LF	Unassigned	23	Limited	48	F	W	back	diffuse morphea	Late	ND	Hyperpigmentation	2008-01-01	47	4	Cellcept, UVA1, Plaquenil	Methotrexate	10	-0.035831	0.0111036	0.118372	-0.0924096	0.134884	-0.0935649	0.0297428	0.185775	0.150289	0.179288	0.122953	0.167015	-0.138023
SScMH_19_12mo_LA	Unassigned	63	Normal-like	48	F	W	forearm	diffuse morphea	Late	ND	Hyperpigmentation	2008-01-01	47	5	Cellcept	Methotrexate	19	-0.0717462	-0.237811	-0.0485238	-0.349044	-0.217838	-0.169602	-0.163094	-0.296031	-0.219579	-0.301434	-0.222698	-0.249	-0.0301983
SScMH_19_12mo_LF	Unassigned	64	Normal-like	48	F	W	back	diffuse morphea	Late	ND	Hyperpigmentation	2008-01-01	47	5	Cellcept	Methotrexate	19	-0.158374	-0.0708003	-0.178157	0.10817	-0.156104	-0.120161	-0.205505	0.0545945	-0.295939	-0.200921	-0.169066	-0.227472	0.0315167
SScMH_19_base_LA	Unassigned	65	Normal-like	47	F	W	forearm	diffuse morphea	Late	ND	Hyperpigmentation	2008-01-01	47	4	Methotrexate	ND	14	0.0115565	0.0862742	0.0121182	0.137788	-0.0488616	-0.00936914	-0.116	-0.141191	-0.196167	-0.224954	-0.142202	-0.127512	0.0641832
SScMH_19_base_LF	Unassigned	66	Normal-like	47	F	W	back	diffuse morphea	Late	ND	Hyperpigmentation	2008-01-01	47	4	Methotrexate	ND	14	0.0504045	0.118164	0.0705645	0.162841	0.0185484	-0.0889516	-0.216863	-0.0883456	-0.219524	-0.230285	-0.154388	-0.0957047	0.0918224
SScMH_20_06mo_LA	Normal	68	Normal-like	60	F	AI & W	forearm	dSSc	Late	2005-01-01	Puffy hands	2005-01-01	59	7	Cellcept	ND	16	-0.00614542	0.0431273	-0.0388012	0.041408	0.145015	0.0782232	-0.226194	0.0381277	-0.263546	-0.0936305	-0.0458837	0.0244143	0.0408044
SScMH_20_06mo_LF	Normal	67	Normal-like	60	F	AI & W	back	dSSc	Late	2005-01-01	Puffy hands	2005-01-01	59	7	Cellcept	ND	16	0.0671532	0.0536696	0.254856	-0.278265	-0.000189776	-0.0618846	-0.165551	-0.177345	-0.103367	-0.21979	-0.136501	0.014819	-0.158259
SScMH_20_base_LA	Normal	44	Limited	59	F	W & AI	forearm	dSSc	Late	2005-01-01	Puffy hands	2005-01-01	59	7	ND	ND	12	0.0052055	-0.0251698	-0.0939043	0.0817421	0.000367126	-0.0675734	-0.118758	0.0812578	-0.164359	-0.0965825	-0.111624	-0.130938	0.0616842
SScMH_20_base_LF	Normal	45	Limited	59	F	W & AI	back	dSSc	Late	2005-01-01	Puffy hands	2005-01-01	59	7	ND	ND	12	0.0545249	-0.110667	0.128411	-0.29404	0.242471	-0.140669	-0.123968	0.190132	-0.107727	0.0370838	-0.0418394	-0.00942944	0.0320033
SScMH_21_06mo_LA	Normal	46	Limited	44	F	W	forearm	dSSc	Early	2009-09-01	Joint Pain	2009-08-01	44	2	ND	ND	7	0.02754	0.0611914	-0.0625952	0.296927	0.141781	0.0214233	-0.0944917	0.199929	-0.102592	-0.0399181	-0.0487637	-0.0737286	0.163088
SScMH_21_06mo_LF	Normal	48	Limited	44	F	W	back	dSSc	Early	2009-09-01	Joint Pain	2009-08-01	44	2	ND	ND	7	0.0135597	-0.0283576	0.026779	-0.243244	0.0835285	-0.0282421	0.133161	0.0319512	0.184217	0.124251	0.0571938	-0.0427787	0.0542204
SScMH_21_12mo_LA	Normal	47	Limited	45	F	W	forearm	dSSc	Late	2009-09-01	Joint Pain	2009-08-01	44	3	Cellcept	ND	7	0.0619975	0.0315593	-0.0917797	0.0582515	0.168051	0.00449477	-0.0200817	0.176045	0.000629931	0.0699888	0.0203901	-0.0428723	0.153754
SScMH_21_12mo_LF	Normal	49	Limited	45	F	W	back	dSSc	Late	2009-09-01	Joint Pain	2009-08-01	44	3	Cellcept	ND	7	0.0146668	-0.105348	0.0593655	-0.402779	0.0911358	-0.110337	0.0265211	-0.0304922	0.104058	0.0680867	0.0248062	-0.0356014	-0.0546964
SScMH_21_base_LA	Normal	246	Proliferative	44	F	W	forearm	dSSc	Early	2009-09-01	Joint Pain	2009-08-01	44	2	ND	ND	12	-0.152012	-0.0140649	-0.128293	0.267263	-0.180962	-0.0975223	-0.215046	0.241209	-0.293394	-0.164266	-0.0883686	-0.0660738	0.0457664
SScMH_21_base_LF	Normal	247	Proliferative	44	F	W	back	dSSc	Early	2009-09-01	Joint Pain	2009-08-01	44	2	ND	ND	12	-0.11014	0.046864	-0.0323853	0.322877	-0.0731077	-0.152391	-0.312456	0.171607	-0.302599	-0.282275	-0.148454	-0.085682	-0.0695555
SScMH_23_06mo_LA	Limited	248	Proliferative	56	F	W	forearm	lSSc	Late	2002-06-01	Digital Ulcers	2002-06-01	55	9	Cellcept	ND	4	0.000898716	-0.0407674	0.163579	0.0661556	-0.181812	0.0821673	-0.0642083	-0.0438387	-0.117351	-0.15802	-0.0927581	-0.059066	-0.0355696
SScMH_23_06mo_LF	Limited	250	Proliferative	56	F	W	back	lSSc	Late	2002-06-01	Digital Ulcers	2002-06-01	55	9	Cellcept	ND	4	0.0299608	-0.0237332	-0.0397733	0.0384799	0.124779	-0.0298389	0.170638	0.0014442	0.12746	0.202522	0.0877021	0.06515	0.18018
SScMH_23_12mo_LA	Limited	249	Proliferative	57	F	W	forearm	lSSc	Late	2002-06-01	Digital Ulcers	2002-06-01	55	10	Cellcept	ND	4	0.0249099	0.0438156	0.0617661	0.142978	0.275117	0.101024	0.0181773	0.457172	-0.0089179	0.237754	0.173779	0.234194	-0.0477093
SScMH_23_12mo_LF	Limited	251	Proliferative	57	F	W	back	lSSc	Late	2002-06-01	Digital Ulcers	2002-06-01	55	10	Cellcept	ND	4	0.196704	-0.070125	0.362932	-0.419361	0.434875	0.00130269	0.104604	0.279211	0.183669	0.297957	0.168495	0.307939	-0.18789
SScMH_23_Base_LA	Limited	278	Proliferative	55	F	W	forearm	lSSc	Late	2002-06-15	Digital Ulcers	2002-06-01	55	9	ND	ND	7	-0.171	-0.149802	-0.10694	0.312735	-0.209181	-0.0994501	-0.00810695	-0.047229	-0.229008	-0.143799	-0.111511	-0.113259	-0.0246499
SScMH_23_Base_LF	Limited	279	Proliferative	55	F	W	back	lSSc	Late	2002-06-15	Digital Ulcers	2002-06-01	55	9	ND	ND	7	0.000824411	-0.129078	-0.0212376	0.00621381	0.117846	0.173053	0.263454	0.0320709	0.155974	0.169036	0.0548819	0.0167395	-0.00636005
SScMH_25_06mo_LA	Proliferative	280	Proliferative	55	F	W	forearm	lSSc	Early	2010-11-01	Swelling	2010-11-01	55	1	Cellcept	ND	15	0.137482	-0.0948726	0.147046	-0.191024	0.0739982	0.0967256	-0.0707994	-0.0420911	-0.110686	-0.0783931	-0.0692519	0.0124636	-0.0421343
SScMH_25_06mo_LF	Proliferative	254	Proliferative	55	F	W	back	lSSc	Early	2010-11-01	Swelling	2010-11-01	55	1	Cellcept	ND	15	-0.0528565	-0.0512194	0.0128431	0.117999	0.058318	-0.0549905	-0.16634	0.148239	-0.201543	-0.146065	-0.120648	-0.0114933	0.00104173
SScMH_25_12mo_LA	Proliferative	166	Inflammatory	56	F	W	forearm	dSSc	Early	2010-11-01	Swelling	2010-11-01	55	2	Cellcept	ND	10	0.0410197	0.0296195	0.0397306	0.128236	-0.0786661	0.117314	-0.265439	0.173818	-0.350946	-0.225699	-0.167685	-0.0695902	0.0147394
SScMH_25_12mo_LF	Proliferative	167	Inflammatory	56	F	W	back	dSSc	Early	2010-11-01	Swelling	2010-11-01	55	2	Cellcept	ND	10	0.0304529	-0.119048	-0.0029898	-0.0235768	-0.0819153	-0.0599493	-0.0645578	-0.0253288	-0.122603	-0.0993256	-0.0886792	-0.096918	0.0248181
SScMH_25_base_LA	Proliferative	168	Inflammatory	55	F	W	forearm	lSSc	Early	2010-11-01	Swelling	2010-11-01	55	1	ND	ND	13	-0.0208059	0.0139147	-0.16272	0.167455	0.0747752	-0.0783968	-0.00230265	0.183275	-0.0217558	0.100211	0.0524507	0.0842514	0.0869987
SScMH_25_base_LF	Proliferative	169	Inflammatory	55	F	W	back	lSSc	Early	2010-11-01	Swelling	2010-11-01	55	1	ND	ND	13	0.0845365	0.0330301	-0.12653	0.0421284	0.206846	-0.0259266	0.197901	0.232946	0.155263	0.271198	0.146137	0.111693	0.145882
SScMH_26_06mo_LA	Inflammatory	256	Proliferative	68	F	W	forearm	dSSc	Early	2010-07-01	SOB	2010-08-01	68	2	MTX	Cellcept, Cytoxan	13	-0.138495	-0.121462	0.0639295	0.000458317	-0.114431	0.0266766	0.00850552	0.0259868	-0.00698697	0.000323173	0.00335574	0.0639083	-0.0183315
SScMH_26_06mo_LF	Inflammatory	255	Proliferative	68	F	W	back	dSSc	Early	2010-07-01	SOB	2010-08-01	68	2	MTX	Cellcept, Cytoxan	13	-0.0590404	-0.166096	0.270966	-0.39842	-0.187098	-0.0323271	0.0198206	-0.192425	0.081806	-0.0504417	-0.0326715	0.00867842	-0.106883
SScMH_26_base_LA	Inflammatory	257	Proliferative	68	F	W	forearm	dSSc	Early	2011-07-10	SOB	2010-08-01	68	2	ND	Cytoxan	18	-0.0897205	-0.152378	0.196518	-0.129213	-0.0935705	-0.078694	0.0671472	-0.106054	0.046983	-0.0109813	-0.0142887	0.0116035	-0.00249051
SScMH_26_base_LF	Inflammatory	258	Proliferative	68	F	W	back	dSSc	Early	2011-07-10	SOB	2010-08-01	68	2	ND	Cytoxan	18	0.0199685	-0.156824	0.350896	-0.446517	-0.0402823	-0.0469399	0.184404	-0.185351	0.298793	0.13693	0.0689535	0.124138	-0.132394
SScMH_27_06mo_LA	Inflammatory	260	Proliferative	47	F	W	forearm	dSSc	Late	2010-08-01	Puffy hands	2010-03-01	47	3	MMF or CTX	ND	23	0.0841026	0.0424118	0.122321	-0.142111	0.0328113	0.152174	-0.102037	-0.000692359	-0.12871	-0.0647117	-0.0437929	0.012289	-0.0470016
SScMH_27_06mo_LF	Inflammatory	259	Proliferative	47	F	W	back	dSSc	Late	2010-08-01	Puffy hands	2010-03-01	47	3	MMF or CTX	ND	23	-0.126521	-0.114074	0.12959	-0.272569	-0.214855	-0.0586122	0.0806303	-0.159511	0.0686497	-0.0278908	-0.0122047	-0.0336368	-0.0938147
SScMH_27_base_LF	Inflammatory	261	Proliferative	47	F	W	back	dSSc	Early	2010-08-01	Puffy hands	2010-03-01	47	2	ND	ND	29	-0.00981455	-0.0859544	0.151362	-0.0483622	-0.00959837	0.030947	-0.0571604	0.0430973	-0.132914	-0.114647	-0.0514183	0.0511146	-0.0913132
SScMH_27_base_LF_r	Inflammatory	262	Proliferative	47	F	W	back	dSSc	Early	2010-08-01	Puffy hands	2010-03-01	47	2	ND	ND	29	-0.0175709	-0.0807082	0.134218	-0.0386036	-0.0152788	0.0408188	-0.0588168	0.0475779	-0.137418	-0.112739	-0.045868	0.0418679	-0.0833465
SScMH_28_06mo_LA	Proliferative	267	Proliferative	50	F	W	forearm	dSSc	Early	2011-01-01	Puffy hands	2010-07-01	50	2	Cellcept	ND	9	0.148092	0.0274196	0.18632	-0.172279	0.248304	0.0901162	0.0815243	0.253369	0.136167	0.135742	0.0677632	0.0820477	0.0100735
SScMH_28_06mo_LF	Proliferative	269	Proliferative	50	F	W	back	dSSc	Early	2011-01-01	Puffy hands	2010-07-01	50	2	Cellcept	ND	9	-0.0506969	-0.0883827	0.205786	-0.321818	-0.113849	-0.0194585	0.110886	0.0463319	0.134309	0.0819895	0.0506588	0.0187277	-0.0619109
SScMH_28_base_LA	Proliferative	268	Proliferative	50	F	W	forearm	dSSc	Early	2011-01-01	Puffy hands	2010-07-01	50	2	ND	ND	9	0.0259536	-0.0932217	0.154364	-0.435586	0.117269	-0.0878088	0.0248212	0.141416	0.100067	0.0764722	0.0360154	0.0282303	-0.101268
SScMH_28_base_LF	Proliferative	270	Proliferative	50	F	W	back	dSSc	Early	2011-01-01	Puffy hands	2010-07-01	50	2	ND	ND	9	-0.0578062	-0.0654099	0.229724	-0.53097	0.196643	-0.144681	-0.133646	0.358891	-0.0402878	0.196778	0.157213	0.301133	-0.240369
SScMH_30_06mo_LA	Proliferative	162	Inflammatory	57	F	W	forearm	dSSc/PM	Late	2009-06-01	Puffy hands	2009-06-01	56	3	Imuran	Cellcept	13	0.0756162	-0.0985554	0.290168	-0.0986607	-0.0842594	-0.018359	-0.138381	-0.13795	-0.148092	-0.234861	-0.145496	-0.0765938	-0.0945263
SScMH_30_06mo_LF	Proliferative	313	Proliferative	57	F	W	back	dSSc/PM	Late	2009-06-01	Puffy hands	2009-06-01	56	3	Imuran	Cellcept	13	0.269897	0.0747161	0.306589	-0.199433	0.273005	0.0596201	0.0180796	0.0123482	0.0596792	-0.0400839	-0.0533326	0.0383838	-0.0746653
SScMH_30_base_LA	Proliferative	13	Limited	56	F	W	forearm	dSSc	Late	2009-06-01	Puffy hands	2009-06-01	56	3	ND	ND	17	-0.062503	-0.0901927	0.0624851	-0.0195905	-0.239765	-0.0302543	0.091633	-0.229076	0.119553	-0.0486808	0.00132612	-0.0995215	-0.109146
SScMH_30_base_LF	Proliferative	10	Limited	56	F	W	back	dSSc	Late	2009-06-01	Puffy hands	2009-06-01	56	3	ND	ND	17	0.0519956	0.000149017	-0.0883943	-0.111782	0.031637	-0.116471	0.0774124	0.0567401	0.0137404	0.0645613	-0.00144599	-0.0830871	0.073914
SScMH_32_06mo_RA	Proliferative	263	Proliferative	30	F	W	forearm	lSSc	Late	2007-10-01	Puffy hands	2006-01-01	30	7	Cellcept	ND	1	0.0628932	0.0158397	-0.0409813	0.185909	-0.176644	0.103887	-0.0961517	-0.0853025	-0.219013	-0.203899	-0.160678	-0.218289	0.11868
SScMH_32_06mo_RF	Proliferative	264	Proliferative	30	F	W	back	lSSc	Late	2007-10-01	Puffy hands	2006-01-01	30	7	Cellcept	ND	1	0.159662	0.0413579	0.260105	-0.0320923	0.0914683	0.0234759	-0.172264	-0.131912	-0.17873	-0.302928	-0.216836	-0.118767	-0.06869
SScMH_32_base_RA	Proliferative	265	Proliferative	30	F	W	forearm	lSSc	Late	2007-10-01	Puffy hands	2006-01-01	30	7	ND	ND	3	-0.202473	-0.147214	-0.106329	0.226117	-0.352854	-0.0997945	0.0195772	-0.144122	-0.0750257	-0.126352	-0.067393	-0.181193	0.0471445
SScMH_32_base_RF	Proliferative	266	Proliferative	30	F	W	back	lSSc	Late	2007-10-01	Puffy hands	2006-01-01	30	7	ND	ND	3	0.0191153	-0.0938378	0.194632	-0.176053	-0.0590764	-0.0303476	0.051931	-0.126503	0.0489388	-0.021466	-0.0243666	0.013141	-0.0755138
SScReg_1002_base_LA	Proliferative	235	Proliferative	34	F	B	forearm	dSSc	Late	2006-11-01	Skin thickening	2006-12-01	34	7	ND	MMF	32	0.125215	-0.0780322	0.356555	-0.454682	0.169503	0.0423088	0.0820324	0.05016	0.160649	0.099109	0.0205486	0.0914997	-0.185786
SScReg_1004_base_LA	Normal	70	Normal-like	27	F	H	forearm	dSSc	Late	1999-12-01	Joint Pain	1999-12-01	27	14	ND	MMF	26	-0.240355	-0.0669823	-0.0797074	0.194818	-0.313448	-0.0518746	0.0403031	-0.0519867	-0.0650777	-0.117298	-0.0551961	-0.101975	-0.0713077
SScReg_1066_LA	Normal	234	Proliferative	21	M	B	forearm	dSSc	Late	2007-10-01	GERD	2007-10-01	21	5	MTX	Gleevec	15	-0.0902162	-0.178653	0.0863412	-0.352754	-0.0654679	0.0345046	0.128925	-0.0480953	0.110211	0.133777	0.111803	0.135319	-0.107918
SScReg_1067_LA	Inflammatory	170	Inflammatory	56	F	W	forearm	dSSc	Late	2006-05-01	Swelling	2006-05-01	56	6	Cellcept	Cuprimine	34	0.0480202	0.0408346	-0.114784	0.0495034	0.142341	0.133435	0.197155	-0.0507781	0.137596	0.176966	0.148323	0.166808	-0.0965512
SScReg_1080_LA	Inflammatory	182	Inflammatory	55	F	W	forearm	dSSc	Late	2008-10-01	Swelling	2008-10-01	55	7	ND	ND	19	0.0310871	-0.00479104	-0.00850968	-0.389577	0.121937	0.208926	0.0508658	0.123847	0.0922428	0.221727	0.162913	0.167922	-0.0303642
SScReg_1096_LA	Normal	59	Limited	26	F	AI & H	forearm	lSSc	Late	1997-01-01	Joint Pain	1997-01-01	26	16	ND	ND	5	-0.0122056	-0.209139	0.105577	-0.332579	0.095608	-0.0260623	0.129482	0.00433234	0.138333	0.0303127	-0.0260542	-0.0582664	-0.0541071
SScReg_1103_base_LA	Inflammatory	202	Inflammatory	ND	ND	ND	forearm	ND	ND	ND	ND	ND	ND	ND	ND	ND	ND	0.00155259	0.0042103	-0.0959761	0.170389	-0.0388602	0.00155084	0.0137684	0.131489	-0.0596611	0.063444	0.0299685	0.0267017	-0.0152298
SScReg_1156_base_LA	Inflammatory	171	Inflammatory	48	F	W	forearm	SSc/PM	Late	2009-02-09	Skin thickening	2009-02-09	48	4	Cellcept	ND	20	0.0413676	-0.149024	0.06364	-0.180283	-0.0134881	0.228414	0.235381	-0.243598	0.14868	0.0128561	-0.00715366	-0.0203935	-0.122956
SScReg_1207_LA	Limited	50	Limited	58	F	W	forearm	lSSc	Late	2004-06-01	SOB/Telangiactasis	2000-06-01	58	12	ND	ND	3	-0.0912602	-0.109626	-0.0372585	0.103612	-0.228508	-0.0611394	-0.0111621	-0.150906	-0.0440084	-0.130898	-0.0514308	-0.14169	0.0543948
SScReg_1207_LF	Limited	51	Limited	58	F	W	back	lSSc	Late	2004-06-01	SOB/Telangiactasis	2000-06-01	58	12	ND	ND	3	0.00588289	0.026155	-0.0166928	0.00231165	-0.00691786	-0.0896921	0.0717813	-0.0317628	0.041826	0.0111365	-0.00406594	-0.0950181	-0.0743026
SScReg_1213_LA	Inflammatory	156	Inflammatory	30	F	H	forearm	dSSc	Late	2006-01-01	Puffy hands	2006-01-01	30	7	ND	ND	4	0.0080731	0.156802	0.00120499	0.115935	-0.0781133	-0.120267	-0.192151	0.00855577	-0.201973	-0.180813	-0.0555688	-0.0284592	-0.0809747
SScReg_1213_LF	Inflammatory	157	Inflammatory	30	F	H	back	dSSc	Late	2006-01-01	Puffy hands	2006-01-01	30	6	ND	ND	4	-0.00246575	0.153899	0.0354164	0.0745566	-0.0809979	-0.0799992	-0.248275	-0.0295694	-0.304984	-0.251869	-0.135567	-0.0372863	-0.0731338
SScReg_1269_LA	Inflammatory	215	Inflammatory	50	F	B	forearm	dSSc	Late	2009-08-01	Puffy hands	2009-08-01	50	3	ND	ND	14	0.0610574	-0.00983706	0.237544	-0.175669	-0.0404618	0.243932	-0.0505796	-0.13436	-0.0651518	-0.0665994	0.00757943	0.103695	-0.136027
