# Supplementary material for: Experimentally-Derived Fibroblast Gene Signatures Identify Molecular Pathways Associated with Distinct Subsets of Systemic Sclerosis Patients in Three Independent Cohorts
Source: PLoS One. 2015 Jan 21;10(1):e0114017. doi: 10.1371/journal.pone.0114017 (PMC4301872; doi:10.1371/journal.pone.0114017)
Supplement: S2 Table — Agilent probe IDs and Entrez gene IDs of all genes up- or downregulated ≥ 2-fold across all 12 and 24 h time points for each pathway tested. (XLSX) [file pone.0114017.s008.xlsx]

## Sheet: Agilent Probe IDs
PDGF Down	PDGF Up	TGFb Down	TGFb Up	S1P Down	S1P Up	RZN Down	RZN Up	IL13 Down	IL13 Up	IL4 Down	IL4 Up
A_23_P102391	A_24_P88763	A_23_P82929	A_23_P331700	A_23_P106194	A_23_P134953	A_24_P225616	A_23_P130333	A_23_P300220	A_32_P161455	A_23_P300220	A_23_P132874
A_23_P428129	A_23_P49338	A_23_P110253	A_23_P382607	A_23_P214080	A_23_P67829	A_23_P155969	A_24_P50972	A_24_P931443	A_24_P100228	A_23_P501831	A_23_P162866
A_23_P60166	A_24_P177604	A_23_P214080	A_23_P371824	A_23_P117852	A_32_P70483	A_24_P319613	A_24_P178444	A_23_P401	A_23_P203030	A_24_P762613	A_23_P208579
A_24_P521994	A_23_P23074	A_23_P73632	A_24_P149124	A_23_P214821	A_23_P158596	A_23_P259586	A_24_P397817	A_23_P117852	A_23_P26746	A_23_P82814	A_32_P89755
A_23_P324754	A_23_P147805	A_23_P71570	A_24_P136453	A_23_P84118	A_23_P102454	A_23_P35219	A_23_P31921	A_24_P873659	A_24_P621434	A_23_P415021	A_23_P126970
A_23_P110253	A_23_P204364	A_32_P156851	A_23_P26084	A_23_P39766	A_23_P217564	A_23_P51085	A_23_P134953	A_23_P58676	A_24_P832309	A_23_P73632	A_23_P213424
A_23_P121795	A_23_P361773	A_32_P46214	A_23_P108394	A_24_P294233	A_24_P352116	A_24_P96780	A_23_P76749	A_23_P118815	A_24_P749042	A_23_P428129	A_23_P154235
A_23_P209625	A_32_P45738	A_23_P369994	A_23_P331379	A_32_P182186	A_24_P298409	A_24_P323598	A_24_P243749	A_23_P214821	A_23_P396858	A_24_P918147	A_23_P89455
A_24_P329795	A_32_P29784	A_23_P420551	A_23_P6596	A_23_P128230	A_32_P108938	A_23_P118834		A_23_P407840	A_24_P217572	A_23_P214821	A_24_P81473
A_24_P350589	A_23_P82478	A_23_P117852	A_32_P10403	A_23_P166109	A_23_P120435	A_23_P388812		A_24_P378581	A_23_P8906	A_32_P214860	A_32_P174083
A_24_P759477	A_24_P285768	A_32_P161855	A_23_P206022	A_32_P174214	A_32_P20829	A_23_P138507		A_23_P256956	A_23_P55706	A_23_P117852	A_23_P161257
A_24_P253003	A_32_P206401	A_24_P48204	A_23_P84016	A_23_P142830	A_24_P354715	A_23_P163481		A_23_P50108	A_23_P70398	A_23_P155335	A_23_P74359
A_24_P306594	A_23_P92727	A_32_P182135	A_23_P71904	A_23_P210675	A_23_P157865	A_23_P250385		A_23_P52017	A_32_P213103	A_23_P18447	A_32_P124773
A_24_P941359	A_23_P163099	A_23_P107421	A_32_P124773	A_24_P329487	A_23_P71241	A_32_P96719		A_32_P161855	A_23_P103996	A_23_P121253	A_24_P106728
A_23_P132763	A_23_P144096	A_23_P325690	A_23_P74950	A_32_P86739	A_23_P87150	A_23_P50108		A_23_P88331	A_23_P55749	A_23_P84118	A_23_P86390
A_24_P691826	A_23_P354297	A_23_P337262	A_23_P340333	A_23_P102391	A_23_P57379	A_32_P62997		A_24_P297539	A_23_P126103	A_24_P919850	A_23_P84334
A_23_P501831	A_23_P251421	A_23_P52266	A_23_P48740	A_24_P253003	A_24_P105761	A_23_P345707		A_23_P501831	A_23_P128974	A_23_P304897	A_24_P388433
A_23_P83579	A_24_P188325	A_23_P84118	A_23_P102037	A_32_P227027	A_23_P428184	A_23_P133956		A_23_P49878	A_24_P408772	A_32_P75141	A_24_P335358
A_23_P24004	A_23_P429184	A_23_P324754	A_23_P353744	A_23_P213620	A_23_P63668	A_24_P297539		A_23_P200310	A_23_P127186	A_23_P324754	A_23_P118690
A_24_P55496	A_23_P102508	A_32_P137604	A_23_P13740	A_32_P146786	A_23_P216023	A_24_P413884		A_23_P82814	A_23_P163955	A_23_P209625	A_23_P23443
A_23_P153964	A_23_P321511	A_24_P115762	A_23_P429184	A_24_P192727	A_23_P46470	A_23_P166526		A_23_P64879	A_23_P59950	A_23_P128744	A_24_P859431
A_23_P326760	A_24_P322354	A_23_P501831	A_24_P175909	A_23_P252306	A_32_P10403	A_23_P74349		A_32_P62997	A_32_P11786	A_23_P252306	A_23_P49972
A_23_P84118	A_24_P98411	A_23_P92730	A_32_P123589	A_23_P83277	A_23_P94579	A_23_P356684		A_23_P213745	A_23_P131676	A_23_P324327	A_23_P127079
A_23_P15108	A_23_P23356	A_23_P252541	A_23_P91919	A_23_P146943	A_32_P229365	A_23_P88331		A_23_P122197	A_23_P108673	A_23_P107116	A_24_P352864
A_23_P33759	A_23_P202837	A_23_P126908	A_23_P99906	A_24_P505790	A_23_P34510	A_23_P118815		A_23_P324754	A_23_P94533	A_23_P401	A_32_P205913
A_32_P206839	A_23_P80773	A_23_P415021	A_24_P319942	A_23_P254654	A_23_P66260	A_23_P200310		A_23_P379614	A_23_P128246	A_23_P58676	A_23_P53390
A_24_P183664	A_32_P203300	A_23_P214139	A_23_P19176	A_24_P402588	A_23_P12082	A_23_P52017		A_23_P107421	A_23_P48175	A_32_P133916	A_24_P942805
A_23_P92730	A_23_P202104	A_23_P52986	A_32_P59302	A_32_P13823	A_23_P123343	A_23_P258493		A_23_P115872	A_32_P220762	A_24_P579356	A_23_P75325
A_24_P158946	A_24_P362904	A_23_P121064	A_23_P46337	A_23_P205894	A_23_P150018	A_23_P100127		A_23_P356684	A_23_P254271	A_23_P83579	A_32_P115947
A_23_P403335	A_23_P368225	A_23_P27306	A_23_P128246	A_24_P911179	A_24_P259083	A_23_P80902		A_24_P149124	A_24_P371962	A_23_P62932	A_23_P104579
A_23_P422071	A_23_P100632	A_23_P300220	A_24_P100228	A_24_P391431	A_24_P54178	A_23_P124417		A_32_P164246	A_23_P203419	A_24_P838448	A_23_P138105
A_23_P121926	A_23_P152136	A_23_P63402	A_24_P96403	A_32_P109516	A_23_P347070	A_24_P346855		A_23_P34788	A_23_P155057	A_23_P17345	A_23_P215976
A_23_P79302	A_23_P134167	A_24_P55496	A_23_P39799	A_24_P647163	A_32_P115749	A_23_P107421		A_23_P415021	A_24_P88696	A_32_P137604	A_32_P55414
A_23_P318904	A_23_P86731	A_23_P345460	A_23_P122068	A_23_P118815	A_23_P383986	A_23_P375		A_23_P7636	A_24_P319942	A_23_P403335	A_24_P362572
A_23_P109488	A_23_P16722	A_24_P327886	A_23_P318904	A_23_P429998	A_23_P92499	A_23_P323751		A_23_P73632	A_24_P12401	A_23_P256956	A_23_P434900
A_23_P166779	A_23_P96369	A_23_P34375	A_24_P88696	A_23_P105803	A_23_P140256	A_23_P99292		A_23_P18579	A_32_P154911	A_24_P291658	A_24_P924681
A_23_P131676	A_23_P92261	A_23_P354705	A_23_P359214	A_23_P92730	A_32_P71032	A_23_P75071		A_23_P118615	A_23_P371284	A_23_P121926	A_32_P162726
A_32_P178499	A_23_P19987	A_23_P127948	A_24_P313109	A_23_P408285	A_23_P202245	A_23_P10385		A_23_P385861	A_23_P376449	A_32_P161855	A_24_P643776
A_24_P787947	A_32_P506600	A_32_P171043	A_32_P161762	A_23_P62932	A_32_P160186	A_23_P379614		A_23_P304897	A_24_P784765	A_24_P34155	A_24_P935986
A_23_P91910	A_24_P84898	A_24_P29401	A_24_P346277	A_24_P74070	A_23_P156907	A_23_P70007		A_23_P70007	A_23_P128698	A_23_P93027	A_23_P356755
A_24_P383609	A_23_P140668	A_23_P86021	A_32_P806841	A_23_P82929	A_23_P93722	A_23_P401		A_23_P375	A_23_P378364	A_23_P146943	A_23_P45294
A_23_P81158	A_24_P272073	A_23_P121926	A_23_P326170	A_23_P93027	A_23_P80068	A_23_P254733		A_23_P62932	A_24_P727884	A_23_P404481	A_32_P137336
A_23_P15876	A_24_P252043	A_23_P118815	A_24_P308051	A_23_P52017	A_23_P1331	A_23_P115872		A_23_P83579	A_32_P10003	A_23_P254654	A_24_P943484
A_23_P31143	A_23_P94998	A_23_P66017	A_23_P42575	A_23_P63447	A_23_P103981	A_23_P57588		A_23_P403335	A_23_P17706	A_32_P164246	A_24_P910050
A_32_P52785	A_23_P74269	A_23_P61487	A_23_P102364	A_32_P69368	A_24_P944144	A_23_P104651		A_23_P65757	A_23_P210763	A_23_P252541	A_24_P873688
A_23_P19663	A_23_P5831	A_23_P26629	A_32_P100338	A_32_P137604	A_24_P96961	A_24_P322354		A_23_P124417	A_32_P40288	A_24_P201064	A_23_P65558
A_24_P4816	A_23_P39799	A_23_P202978	A_23_P146134	A_23_P143143	A_24_P924641	A_32_P198731		A_23_P149200	A_24_P944458	A_23_P105803	A_24_P329815
A_23_P324327	A_24_P237586	A_24_P405205	A_23_P311087	A_32_P186364	A_23_P207999	A_23_P89509		A_23_P252306	A_32_P136575	A_23_P253281	A_24_P345993
A_23_P404606	A_24_P256380	A_23_P134085	A_32_P101844	A_32_P206839	A_23_P39799	A_23_P256956		A_23_P259586	A_23_P208579	A_23_P64879	A_24_P766716
A_24_P344961	A_24_P123347	A_23_P317591	A_23_P33196	A_23_P86021	A_23_P212617	A_23_P57379		A_23_P68610	A_32_P128097	A_32_P135336	A_24_P889070
A_23_P72668	A_23_P156842	A_23_P217428	A_24_P935491	A_23_P71570	A_23_P18684	A_23_P155989		A_23_P155335	A_23_P315364	A_23_P48585	A_24_P274073
A_23_P103601	A_24_P406132	A_24_P291658	A_24_P369232	A_32_P62211	A_23_P377616	A_23_P385861		A_23_P118834	A_23_P120845	A_23_P259741	A_23_P429184
A_24_P154037	A_23_P305759	A_23_P401	A_23_P7882	A_32_P134634	A_32_P11372	A_23_P212844		A_24_P12626	A_24_P241815	A_23_P214139	A_23_P54297
A_32_P29118	A_23_P379794	A_23_P39237	A_23_P132619	A_24_P810290	A_24_P706371	A_23_P58321		A_32_P196142	A_32_P30898	A_23_P52266	A_32_P42684
A_23_P215787	A_24_P192262	A_23_P101960	A_24_P249824	A_23_P130753	A_23_P133916	A_23_P148475		A_24_P911179	A_24_P139152	A_24_P941773	A_24_P854758
A_32_P18440	A_24_P146892	A_23_P83134	A_23_P348737	A_23_P49878	A_24_P682285	A_24_P314571		A_23_P254654	A_24_P84419	A_23_P114983	A_23_P91076
A_24_P142118	A_23_P216396	A_23_P372234	A_23_P125829	A_23_P137173	A_23_P132644	A_23_P88630		A_32_P135336	A_24_P532232	A_23_P153185	A_23_P150255
A_23_P214821	A_23_P71241	A_23_P106194	A_23_P86470	A_24_P130363	A_23_P114740	A_23_P429491		A_24_P919850	A_23_P305060	A_23_P118815	A_24_P272389
A_24_P106910	A_23_P78664	A_23_P120594	A_24_P401090	A_23_P251043	A_23_P157793	A_23_P361419		A_23_P128744	A_23_P97123	A_23_P130753	A_24_P153511
A_23_P65278	A_23_P345707	A_23_P103601	A_23_P311616	A_23_P256956	A_23_P75811	A_23_P63789		A_23_P83134	A_23_P23947	A_23_P126844	A_23_P100754
A_23_P154740	A_23_P128147	A_23_P371495	A_24_P911676	A_32_P196142	A_32_P134290	A_24_P227091		A_23_P160518	A_32_P49284	A_23_P82169	A_23_P258944
A_32_P310335	A_23_P100868	A_24_P133253	A_24_P573978	A_32_P42964	A_23_P106145	A_23_P118246		A_24_P918147	A_23_P75647	A_32_P12232	A_23_P213562
A_24_P80532	A_23_P206724	A_24_P344961	A_23_P257043	A_23_P121926	A_32_P102383	A_23_P122197		A_23_P259741	A_23_P105251	A_24_P158946	A_24_P940803
A_24_P299474	A_23_P91590	A_23_P114423	A_23_P210690	A_24_P238499	A_24_P111096	A_23_P163099		A_24_P158946	A_24_P213494	A_23_P134854	A_23_P354694
A_32_P25050	A_24_P827491	A_23_P304897	A_23_P140256	A_23_P103703	A_24_P943792	A_23_P48669		A_23_P162668	A_23_P378416	A_23_P129157	A_24_P494230
A_23_P302005	A_23_P59855	A_23_P45324	A_23_P351215	A_23_P304489	A_24_P339869	A_23_P155711		A_23_P155815	A_24_P643776	A_23_P426663	A_23_P133755
A_23_P372308	A_23_P124619	A_23_P81158	A_23_P23960	A_23_P142872	A_24_P38387	A_23_P133123		A_23_P428129	A_23_P201979	A_32_P220078	A_23_P150092
A_23_P94546	A_23_P161615	A_24_P20327	A_23_P320113	A_24_P224488	A_23_P143331	A_23_P74115		A_23_P48669	A_23_P215566	A_23_P92710	A_23_P140668
A_24_P579356	A_23_P53345	A_24_P217904	A_24_P290314	A_23_P85682	A_32_P215900	A_23_P253752		A_23_P206059	A_23_P150807	A_23_P98455	A_24_P59607
A_24_P65060	A_23_P45294	A_23_P17095	A_23_P7642	A_23_P81219	A_23_P116898	A_23_P125643		A_23_P209625	A_23_P363399	A_24_P154037	A_32_P201773
A_23_P426663	A_23_P162970	A_24_P384839	A_23_P383819	A_24_P602507	A_23_P202327	A_23_P92441		A_23_P121926	A_24_P106794	A_32_P96752	A_23_P202345
A_23_P121716	A_23_P36562	A_24_P31627	A_24_P103004	A_24_P158536	A_23_P200222	A_23_P7636		A_23_P52727	A_23_P154367	A_23_P102391	A_24_P141786
A_24_P295010	A_24_P327815	A_23_P257971	A_23_P19291	A_23_P31143	A_23_P15357	A_23_P129075		A_23_P369994	A_24_P93931	A_23_P33759	A_24_P131222
A_23_P203115	A_23_P81912	A_24_P220947	A_24_P929369	A_23_P59375	A_23_P165657	A_23_P93258		A_23_P140748	A_24_P96961	A_23_P422933	A_23_P409386
A_23_P86100	A_23_P106887	A_32_P172141	A_24_P915196	A_23_P27381	A_23_P255104	A_23_P50096		A_23_P146943	A_23_P64121	A_23_P369994	A_23_P258837
A_23_P17345	A_23_P138856	A_23_P8961	A_24_P393658	A_23_P9779	A_23_P3681	A_23_P15844		A_23_P252413	A_32_P205913	A_24_P348806	A_23_P81805
A_23_P168882	A_23_P211428	A_23_P111531	A_23_P9823	A_23_P145895	A_23_P43820	A_23_P117852		A_23_P214139	A_24_P755069	A_24_P149124	A_23_P341471
A_24_P402080	A_24_P548866	A_23_P118842	A_23_P19619	A_23_P107421	A_23_P205265	A_23_P115519		A_23_P105803	A_23_P3956	A_23_P140748	A_23_P157365
A_24_P10233	A_23_P171336	A_24_P941359	A_23_P363344	A_23_P317591	A_23_P87545	A_23_P96325		A_23_P163481	A_24_P192586	A_32_P179526	A_23_P53588
A_23_P120227	A_24_P15754	A_23_P432573	A_23_P19084	A_23_P500410	A_23_P19036	A_23_P68610		A_23_P363344	A_23_P18406	A_24_P600036	A_23_P53603
A_23_P71037	A_23_P64232	A_23_P138541	A_23_P53588	A_23_P360804	A_23_P202978	A_23_P206441		A_23_P100127	A_23_P34325	A_23_P62607	A_23_P47790
A_23_P99642	A_23_P30666	A_24_P46093	A_23_P99771	A_32_P221305	A_23_P124542	A_23_P65757		A_23_P134454	A_32_P233735	A_23_P35546	A_23_P78170
A_24_P944049	A_24_P413920	A_32_P162250	A_23_P53390	A_23_P369994	A_24_P59667	A_23_P206059		A_23_P138507	A_23_P148785	A_23_P61945	A_23_P123343
A_23_P354705	A_23_P128663	A_23_P155477	A_32_P72553	A_23_P79272	A_32_P310335	A_24_P84898		A_23_P124905	A_23_P80773	A_24_P481375	A_23_P29504
A_23_P118842	A_23_P101737	A_23_P34376	A_23_P213359	A_32_P156851	A_24_P782308	A_23_P151075		A_24_P34155	A_23_P145694	A_24_P363953	A_24_P134392
A_23_P161424	A_23_P208880	A_23_P85682	A_23_P361014	A_24_P902052	A_24_P311926	A_23_P8452		A_23_P340909	A_23_P301521	A_24_P327886	A_23_P360754
A_24_P379165	A_23_P502312	A_23_P68505	A_24_P604649	A_23_P160518	A_23_P212061	A_23_P48835		A_23_P106844	A_23_P150963	A_23_P116286	A_32_P139021
A_23_P54055	A_24_P123245	A_23_P48585	A_24_P188105	A_23_P128967	A_23_P420196	A_23_P411335		A_23_P60933	A_23_P32404	A_32_P112078	A_23_P47788
A_32_P140489	A_23_P125829	A_23_P8834	A_23_P200524	A_23_P151150	A_32_P80295	A_23_P137173		A_24_P361896	A_24_P401090	A_24_P302172	A_23_P369047
A_23_P206022	A_24_P58894	A_23_P76450	A_23_P96144	A_32_P9924	A_23_P383009	A_23_P218827		A_23_P48585	A_24_P298179	A_23_P154740	A_23_P20683
A_24_P382489	A_23_P139418	A_23_P369899	A_24_P303145	A_23_P163440	A_24_P65616	A_24_P399888		A_23_P74349	A_24_P943597	A_23_P34375	A_23_P64184
A_23_P28834	A_32_P96719	A_23_P53193	A_24_P921366	A_23_P48585	A_23_P101025	A_24_P218979		A_32_P75141	A_32_P124773	A_24_P861099	A_23_P206741
A_32_P60459	A_23_P75647	A_32_P193166	A_23_P414913	A_23_P52121	A_24_P416997	A_23_P208880		A_24_P291658	A_24_P665185	A_23_P85598	A_23_P18422
A_23_P28815	A_23_P103720	A_23_P218774	A_24_P557479	A_32_P224727	A_23_P81898	A_23_P362148		A_23_P35219	A_23_P23221	A_23_P213745	A_24_P192586
A_23_P166797	A_24_P181585	A_23_P102391	A_23_P138194	A_24_P84984	A_23_P46928	A_23_P34788		A_23_P323751	A_24_P171043	A_23_P71570	A_23_P76488
A_23_P418083	A_23_P140848	A_24_P759477	A_23_P166248	A_32_P78816	A_23_P217755	A_23_P14193		A_23_P51085	A_23_P47614	A_23_P359091	A_23_P76145
A_23_P23947	A_23_P155989	A_23_P163467	A_23_P155229	A_23_P315571	A_23_P10025	A_23_P146946		A_23_P161837	A_24_P257416	A_23_P108501	A_24_P253251
A_23_P415706	A_23_P61180	A_23_P29237	A_23_P90696	A_23_P88331	A_23_P374862	A_23_P18579		A_24_P827037	A_23_P326160	A_23_P88331	A_32_P190864
A_23_P207445	A_23_P201636	A_23_P161647	A_32_P122703	A_23_P213745	A_23_P219105	A_23_P404481		A_23_P215060	A_23_P218597	A_23_P65532	A_23_P55706
A_23_P52266	A_23_P128246	A_23_P69362	A_23_P336040	A_23_P58117	A_24_P50509	A_23_P393620		A_23_P200866	A_24_P261734	A_23_P126908	A_32_P208915
A_23_P145074	A_23_P160968	A_23_P134910	A_32_P173058	A_32_P16931	A_23_P404494	A_23_P23303		A_32_P188921	A_24_P320970	A_23_P124905	A_24_P262543
A_23_P214139	A_23_P154065	A_23_P311912	A_23_P423237	A_23_P108427	A_23_P304897	A_23_P202269		A_23_P37983	A_32_P186710	A_23_P158880	A_23_P200096
A_23_P212119	A_24_P217572	A_23_P50096	A_23_P63541	A_23_P203115	A_23_P41917	A_24_P106624		A_23_P8834	A_24_P355944	A_32_P13823	A_24_P942481
A_23_P47885	A_24_P236091	A_24_P171268	A_23_P80773	A_23_P144668	A_24_P478940	A_24_P68311		A_23_P33759	A_24_P18190	A_23_P79272	A_32_P199736
A_23_P416395	A_23_P135257	A_24_P236956	A_24_P562242	A_23_P26534	A_32_P37867	A_32_P183218		A_32_P119154	A_24_P220485	A_32_P196142	A_23_P150807
A_23_P169092	A_32_P514599	A_23_P122197	A_24_P181585	A_32_P123589	A_23_P47614	A_23_P70249		A_32_P108889	A_24_P262543	A_32_P57013	A_24_P290163
A_23_P211167	A_23_P11372	A_23_P111171	A_32_P205913	A_23_P210176	A_24_P200652	A_32_P164246		A_23_P154962	A_23_P41765	A_32_P49764	A_23_P252371
A_23_P65518	A_23_P11685	A_23_P20864	A_24_P88763	A_32_P131998	A_24_P407224	A_24_P66027		A_23_P97700	A_24_P181585	A_24_P521994	A_23_P43800
A_32_P108889	A_23_P165355	A_32_P160127	A_23_P6771	A_23_P207445	A_24_P588897	A_23_P152136		A_23_P84118	A_24_P315306	A_24_P941359	A_24_P339664
A_23_P300150	A_32_P147078	A_23_P14302	A_23_P218144	A_23_P255444	A_23_P362659	A_23_P253524		A_23_P65110	A_24_P347411	A_24_P128001	A_24_P315405
A_23_P64792	A_23_P347632	A_32_P101313	A_23_P250274	A_23_P374844	A_23_P30435	A_23_P119254		A_23_P151150	A_32_P170736	A_23_P254353	A_32_P173177
A_23_P422851	A_23_P350234	A_23_P200015	A_23_P134734	A_32_P89730	A_24_P734060	A_23_P408955		A_23_P257043	A_32_P59302	A_23_P81721	A_23_P12874
A_24_P183128	A_23_P160537	A_23_P253281	A_23_P208310	A_24_P86755	A_23_P109452	A_23_P403081		A_23_P92710	A_23_P502312	A_23_P333683	A_23_P97123
A_23_P200001	A_24_P203407	A_23_P154585	A_23_P62999	A_24_P397294	A_23_P307536	A_24_P38081		A_23_P151405	A_32_P75399	A_23_P56734	A_24_P123245
A_23_P19673	A_23_P51646	A_23_P359091	A_24_P321511	A_24_P115007	A_23_P335495	A_32_P150891		A_23_P33673	A_24_P348006	A_23_P81219	A_23_P102454
A_23_P333683	A_32_P108655	A_23_P58359	A_23_P19624	A_32_P155026	A_23_P309381	A_23_P160537		A_23_P126844	A_24_P191312	A_23_P31124	A_24_P178093
A_23_P78018	A_23_P122662	A_23_P132718	A_23_P31893	A_24_P307963	A_23_P45011	A_23_P302681		A_32_P96719	A_32_P1543	A_24_P931443	A_24_P272073
A_32_P196263	A_23_P370682	A_23_P218879	A_23_P163440	A_32_P12703	A_23_P153964	A_23_P214487		A_24_P201064	A_32_P19797	A_24_P113131	A_23_P251771
A_23_P52207	A_24_P200427	A_23_P426663	A_24_P373844	A_24_P668351	A_23_P45913	A_23_P131866		A_23_P89509	A_32_P37867	A_23_P257043	A_24_P146892
A_23_P379649	A_23_P210581	A_32_P2452	A_23_P167367	A_24_P208436	A_24_P191417	A_23_P130182		A_23_P153185	A_23_P5441	A_32_P74409	A_23_P42975
A_32_P177955	A_23_P365817	A_23_P252062	A_23_P144796	A_24_P32085	A_32_P231391			A_32_P12232	A_23_P120316	A_23_P61149	A_24_P104278
A_24_P208436	A_23_P210747	A_32_P29118	A_24_P405552	A_32_P91186	A_32_P45738			A_24_P417407	A_24_P636882	A_23_P75260	A_24_P175909
A_23_P415021	A_24_P368575	A_23_P1602	A_24_P144784	A_23_P110276	A_23_P16817			A_23_P108501	A_23_P65618	A_23_P8834	A_23_P126103
A_23_P56578	A_24_P185854	A_24_P302172	A_23_P58009	A_23_P15647	A_23_P332439			A_23_P427703	A_23_P4036	A_24_P170983	A_32_P15139
A_23_P207517	A_23_P302681	A_23_P6909	A_23_P146943	A_24_P402510	A_23_P88849			A_24_P125096	A_32_P231617	A_24_P911676	A_23_P64232
A_23_P120594	A_24_P376556	A_23_P88904	A_23_P92569	A_32_P155030	A_24_P918397			A_24_P348806	A_24_P221485	A_32_P172141	A_23_P3956
A_23_P381261	A_24_P178093	A_24_P379413	A_23_P107744	A_23_P360964	A_23_P156180			A_23_P258493	A_23_P146187	A_23_P63232	A_24_P116535
A_32_P172141	A_23_P87257	A_23_P302672	A_23_P74359	A_23_P8834	A_24_P362572			A_23_P150935	A_23_P145957	A_23_P202484	A_32_P48086
A_23_P143247	A_23_P312863	A_23_P200866	A_24_P64233	A_24_P303454	A_24_P251764			A_24_P302172	A_23_P22735	A_24_P148717	A_24_P77676
A_23_P127948	A_23_P341275	A_23_P422071	A_23_P51646	A_24_P220786	A_23_P103951			A_32_P56489	A_24_P923251	A_23_P310022	A_23_P138308
A_23_P48740	A_23_P60227	A_24_P645914	A_32_P177953	A_23_P52207	A_23_P98167			A_24_P303454	A_23_P38876	A_23_P66017	A_32_P60687
A_23_P140748	A_24_P208345	A_32_P138348	A_32_P147078	A_24_P170983	A_23_P123234			A_32_P214860	A_23_P167367	A_32_P108889	A_23_P3775
A_24_P926960	A_24_P409881	A_23_P52017	A_32_P158376	A_23_P134085	A_23_P153958			A_32_P9924	A_24_P103004	A_23_P52207	A_23_P320242
A_23_P166686	A_23_P115167	A_24_P12865	A_23_P83403	A_23_P148737	A_23_P75786			A_23_P303242	A_32_P121085	A_23_P107421	A_23_P118254
A_23_P59616	A_23_P121011	A_23_P87742	A_32_P165477	A_23_P216522	A_24_P7594			A_23_P393620	A_24_P284324	A_23_P160518	A_24_P15754
A_24_P295590	A_23_P105392	A_24_P117620	A_23_P11806	A_32_P36235	A_23_P65240			A_23_P369966	A_32_P30320	A_32_P122373	A_23_P86230
A_23_P1492	A_23_P108823	A_23_P78958	A_23_P167256	A_24_P254789	A_24_P912382			A_23_P141362	A_32_P36075	A_23_P76901	A_23_P24192
A_23_P162589	A_23_P100344	A_24_P647163	A_23_P170761	A_23_P114423	A_23_P47565			A_23_P92441	A_24_P325992	A_23_P7636	A_32_P59302
A_23_P106906	A_24_P401090	A_23_P40415	A_23_P122924	A_23_P139687	A_24_P81900			A_24_P290585	A_32_P115258	A_23_P38167	A_23_P50000
A_23_P99163	A_32_P95739	A_23_P18684	A_32_P226646	A_23_P38154	A_23_P340333			A_32_P186474	A_23_P97365	A_23_P18579	A_23_P169576
A_24_P236235	A_23_P397238	A_23_P326760	A_23_P325040	A_23_P114983	A_23_P61623			A_23_P158880	A_23_P4821	A_24_P917123	A_24_P928901
A_24_P97825	A_23_P251695	A_32_P219520	A_23_P147805	A_23_P319859	A_24_P30194			A_23_P148475	A_23_P94380	A_32_P206839	A_23_P99731
A_23_P144476	A_24_P92183	A_24_P297539	A_23_P109427	A_23_P103601	A_24_P919304			A_23_P103877	A_23_P131202	A_23_P203115	A_24_P154948
A_32_P231493	A_23_P88630	A_23_P110031	A_23_P122067	A_32_P52785	A_24_P406693			A_24_P170983	A_24_P226355	A_24_P290999	A_23_P36226
A_24_P943472	A_23_P17663	A_24_P82200	A_32_P68142	A_23_P250102	A_23_P3221			A_32_P133916	A_32_P217901	A_23_P379649	A_23_P55749
A_23_P394395	A_24_P319942	A_24_P137522	A_23_P50338	A_23_P362228	A_23_P30848			A_24_P84711	A_23_P53646	A_32_P123255	A_24_P945215
A_23_P167030	A_23_P54840	A_23_P397293	A_23_P2041	A_23_P500421	A_23_P81392			A_24_P192727	A_32_P82409	A_23_P373100	A_32_P177953
A_23_P30634	A_23_P378526	A_32_P117322	A_23_P113634	A_24_P373562	A_23_P137856			A_23_P52266	A_23_P8561	A_23_P325690	A_23_P203299
A_24_P22079	A_23_P383819	A_23_P127565	A_23_P56197	A_24_P340286	A_23_P77731			A_23_P93027	A_24_P910050	A_23_P398294	A_23_P83931
A_23_P331700	A_23_P99930	A_23_P205713	A_24_P789425	A_23_P122197	A_23_P42257			A_32_P172141	A_24_P835500	A_23_P37375	A_23_P88731
A_23_P337262	A_23_P320250	A_24_P110799	A_23_P99661	A_23_P209246	A_24_P944458			A_24_P727501	A_24_P123052	A_23_P152559	A_23_P94533
A_23_P44724	A_23_P21976	A_24_P56310	A_23_P388900	A_32_P209791	A_23_P123672			A_23_P4212	A_32_P186731	A_32_P40999	A_23_P41327
A_23_P371824	A_23_P200096	A_23_P113161	A_24_P861099	A_23_P421011	A_23_P408249			A_23_P374695	A_32_P48149	A_24_P208436	A_24_P4212
A_23_P213620	A_23_P206441	A_24_P194886	A_23_P16944	A_23_P101121	A_32_P47754			A_23_P91390	A_32_P106523	A_23_P43684	A_23_P65651
A_23_P417282	A_23_P26557	A_24_P943393	A_24_P943040	A_24_P277155	A_23_P20248			A_23_P388812	A_23_P217319	A_24_P595223	A_23_P70398
A_23_P166087	A_24_P297888	A_24_P29885	A_23_P55518	A_24_P827037	A_24_P9671			A_23_P37704	A_24_P911960	A_23_P114423	A_32_P11499
A_32_P46214	A_23_P370434	A_23_P10182	A_23_P105957	A_32_P83453	A_23_P56898			A_24_P579356	A_32_P806841	A_23_P78092	A_23_P103201
A_23_P142878	A_24_P225616	A_23_P33364	A_24_P54863	A_24_P408736	A_23_P20035			A_23_P98455	A_23_P27795	A_23_P121716	A_24_P65616
A_24_P294842	A_23_P206280	A_23_P64102	A_24_P82466	A_24_P56310	A_24_P258051			A_23_P121702	A_23_P128230	A_23_P154962	A_23_P86660
A_23_P211207	A_23_P10385	A_24_P173754	A_23_P147647	A_23_P18123	A_23_P97064			A_23_P124190	A_23_P165657	A_24_P691826	A_23_P135548
A_23_P76136	A_24_P58529	A_23_P200780	A_23_P71513	A_23_P5392	A_23_P405707			A_23_P116286	A_32_P106615	A_24_P182494	A_24_P934522
A_23_P348257	A_23_P74097	A_23_P418015	A_23_P210358	A_23_P125435	A_32_P233735			A_23_P337262	A_23_P370682	A_23_P337262	A_23_P67042
A_23_P100711	A_23_P165840	A_24_P941773	A_23_P351724	A_23_P301079	A_32_P167239			A_23_P318904	A_23_P163087	A_24_P45367	A_23_P397341
A_23_P210482	A_23_P43800	A_23_P101208	A_23_P72961	A_24_P48057	A_23_P428260			A_23_P107116	A_23_P160460	A_23_P363344	A_23_P145957
A_23_P325562	A_23_P103775	A_23_P37704	A_23_P22224	A_32_P140475	A_24_P605612			A_23_P414343	A_23_P381714	A_23_P146077	A_23_P32253
A_23_P115785	A_23_P15202	A_24_P49260	A_32_P132169	A_23_P70480	A_24_P296508			A_23_P163782	A_23_P148047	A_32_P73507	A_23_P214798
A_23_P210763	A_23_P415633	A_23_P105803	A_24_P80776	A_23_P126844	A_24_P103004			A_24_P251599	A_24_P69095	A_23_P43455	A_32_P75399
A_23_P259741	A_32_P71788	A_32_P73413	A_23_P135271	A_24_P183664	A_23_P30655			A_23_P110802	A_23_P93780	A_23_P76658	A_23_P336728
A_23_P18123	A_23_P86470	A_23_P110879	A_23_P126075	A_24_P348806	A_23_P76450			A_23_P310022	A_23_P7596	A_23_P159775	A_23_P64743
A_23_P61057	A_23_P201376	A_23_P148015	A_23_P83931	A_23_P110712	A_23_P52634			A_23_P63447	A_23_P14863	A_23_P110879	A_32_P115258
A_23_P127565	A_23_P252201	A_23_P88602	A_24_P303647	A_23_P71379	A_23_P92140			A_23_P131866	A_23_P103775	A_23_P83098	A_24_P943040
A_23_P159027	A_23_P103672	A_23_P38154	A_24_P294233	A_24_P854492	A_23_P23279			A_32_P109516	A_32_P103678	A_24_P402588	A_23_P201979
A_24_P313993	A_23_P113393	A_32_P152437	A_23_P168610	A_24_P65060	A_24_P64167			A_24_P128001	A_24_P90022	A_24_P892472	A_23_P17706
A_24_P56317	A_24_P339664	A_23_P166508	A_32_P185140	A_23_P348737	A_23_P156826			A_23_P206724	A_24_P48204	A_23_P3237	A_23_P306105
A_32_P123629	A_23_P408768	A_24_P178618	A_23_P19095	A_24_P402847	A_24_P29876			A_23_P25293	A_24_P941167	A_23_P86100	A_24_P460195
A_23_P82929	A_23_P160154	A_23_P333683	A_23_P120316	A_23_P24384	A_24_P179400			A_23_P210482	A_23_P162822	A_32_P109516	A_23_P103996
A_23_P73632	A_23_P67529	A_23_P317620	A_32_P49035	A_23_P251984	A_24_P482017			A_32_P220078	A_23_P162589	A_24_P829261	A_23_P88119
A_23_P65618	A_23_P350574	A_23_P76109	A_23_P63816	A_32_P229493	A_23_P408353			A_24_P56310	A_24_P192994	A_24_P886336	A_24_P323598
A_23_P202206	A_24_P406334	A_23_P211252	A_24_P766716	A_23_P91430	A_23_P113716			A_24_P154037	A_32_P59262	A_23_P24586	A_23_P167828
A_23_P340158	A_24_P813147	A_24_P256380	A_23_P37892	A_32_P168973	A_32_P139196			A_23_P82169	A_32_P140489	A_23_P48936	A_23_P332399
A_24_P940006	A_23_P208698	A_23_P130753	A_23_P45011	A_23_P333498	A_32_P200697			A_23_P57588	A_23_P391906	A_24_P329795	A_24_P940426
A_23_P50508	A_23_P414273	A_23_P93442	A_23_P108751	A_23_P75260	A_23_P7827			A_23_P146077	A_23_P30254	A_23_P25354	A_23_P259771
A_23_P207399	A_23_P1691	A_23_P24384	A_24_P918147	A_23_P78958	A_23_P208158			A_24_P941359	A_23_P202520	A_23_P52610	A_23_P313728
A_23_P85598	A_23_P81392	A_23_P382065	A_23_P120845	A_24_P246825	A_32_P128586			A_24_P248251	A_23_P306215	A_24_P49260	A_24_P405552
A_24_P261567	A_23_P350451	A_23_P422851	A_23_P138635	A_23_P1014	A_23_P148249			A_23_P203115	A_23_P111206	A_23_P144999	A_32_P165477
A_24_P173823	A_23_P35444	A_23_P144668	A_23_P90436	A_24_P307896	A_23_P154235			A_32_P137604	A_23_P420281	A_23_P69362	A_32_P106523
A_23_P216023	A_24_P349547	A_32_P180958	A_23_P46928	A_23_P259207	A_23_P379026			A_23_P155765	A_23_P14083	A_23_P348383	A_32_P6442
A_23_P25194	A_23_P158096	A_23_P24870	A_24_P376556	A_32_P209094	A_23_P100754			A_23_P384056	A_24_P38944	A_24_P148796	A_23_P163955
A_23_P382775	A_23_P383009	A_23_P78053	A_23_P354027	A_24_P365975	A_24_P108311			A_24_P288979	A_24_P397386	A_32_P86739	A_23_P162589
A_32_P117354	A_23_P19291	A_23_P155335	A_23_P59950	A_32_P193646	A_23_P38106			A_23_P159775	A_23_P351275	A_24_P930088	A_24_P409265
A_23_P133075	A_23_P81770	A_32_P46981	A_24_P174641	A_23_P3994	A_23_P350295			A_23_P379649	A_23_P105562	A_23_P83134	A_23_P47377
A_23_P214168	A_24_P101402	A_24_P378581	A_24_P215765	A_24_P113131	A_23_P97700			A_24_P521994	A_24_P97785	A_23_P82402	A_23_P56422
A_24_P168925	A_23_P61050	A_23_P214897	A_24_P345290	A_24_P734953	A_23_P109436			A_23_P43157	A_24_P305541	A_23_P210482	A_23_P73835
A_23_P104741	A_23_P161624	A_23_P341532	A_23_P19592	A_23_P428129	A_32_P129669			A_23_P388168	A_32_P162862	A_23_P500130	A_24_P940815
A_23_P309989	A_24_P335305	A_23_P137470	A_24_P226008	A_23_P113283	A_23_P202104			A_32_P198731	A_23_P259692	A_32_P219520	A_32_P101689
A_24_P47988	A_24_P307384	A_23_P52610	A_24_P56270	A_23_P373119	A_23_P20494			A_23_P121716	A_23_P20558	A_24_P158193	A_23_P6935
A_23_P130753	A_24_P201739	A_23_P24077	A_24_P941831	A_32_P101699	A_23_P410982			A_23_P102391	A_23_P19291	A_23_P251574	A_23_P332439
A_23_P39766	A_23_P85800	A_23_P48175	A_23_P107283	A_24_P111912	A_23_P160025			A_23_P110571	A_23_P128574	A_23_P147388	A_24_P919304
A_23_P127584	A_23_P170978	A_23_P105138	A_23_P82169	A_24_P364412	A_32_P170454			A_32_P74409	A_23_P83931	A_23_P318904	A_32_P183609
A_23_P215566	A_23_P215484	A_24_P273253	A_23_P165840	A_23_P8754	A_23_P32253			A_23_P251574	A_23_P145761	A_32_P27535	A_23_P62840
A_23_P369994	A_23_P78170	A_24_P12626	A_23_P58877	A_24_P248251	A_24_P943597			A_23_P37375	A_23_P140876	A_32_P117354	A_32_P161455
A_23_P51202	A_23_P89431	A_23_P151746	A_23_P380181	A_32_P14201	A_23_P112554			A_24_P313504	A_24_P924681	A_23_P47885	A_23_P90696
A_23_P201808	A_23_P366125	A_24_P257348	A_23_P301521	A_32_P144629	A_23_P29237			A_23_P404494	A_24_P38081	A_23_P134835	A_23_P256158
A_23_P347169	A_23_P62840	A_23_P94800	A_23_P500421	A_23_P2814	A_23_P396858			A_24_P45367	A_24_P891276	A_24_P923934	A_23_P36888
A_23_P113161	A_32_P133072	A_23_P65757	A_23_P145388	A_23_P124905	A_23_P85693			A_23_P58321	A_32_P126928	A_23_P166797	A_32_P59262
A_23_P48585	A_24_P349560	A_23_P124190	A_23_P39766	A_23_P377214	A_23_P21134			A_23_P81219	A_24_P304458	A_23_P97700	A_23_P165130
A_24_P122921	A_24_P107859	A_23_P391264	A_23_P62932	A_24_P20327	A_23_P385322			A_23_P87150	A_23_P329198	A_23_P205894	A_24_P57631
A_23_P210829	A_23_P217845	A_24_P273132	A_32_P232883	A_23_P116942	A_23_P62021			A_32_P18668	A_23_P200222	A_32_P126832	A_23_P58642
A_23_P58538	A_23_P56922	A_23_P134454	A_23_P145761	A_23_P344400	A_23_P61398			A_23_P12549	A_23_P377957	A_23_P48669	A_23_P215956
A_23_P114423	A_23_P250478	A_32_P155026	A_23_P215459	A_24_P938006	A_23_P70539			A_24_P183128	A_23_P50591	A_23_P362228	A_23_P12911
A_23_P401098	A_24_P245379	A_23_P106906	A_23_P11787	A_32_P40999	A_24_P317762			A_24_P938352	A_23_P5601	A_23_P111171	A_23_P165355
A_32_P107876	A_23_P16469	A_23_P145935	A_32_P187009	A_24_P579356	A_24_P178963			A_23_P39116	A_23_P159952	A_23_P162668	A_23_P92202
A_23_P344555	A_23_P128728	A_23_P20743	A_23_P140207	A_23_P74778	A_32_P55414			A_23_P105747	A_23_P210690	A_23_P201808	A_32_P162862
A_23_P94840	A_23_P500614	A_23_P44674	A_24_P139152	A_32_P73507	A_23_P89570			A_24_P916195	A_23_P70785	A_24_P827037	A_23_P258281
A_23_P431268	A_23_P161918	A_23_P11800	A_32_P112592	A_23_P146325	A_24_P418044			A_24_P911676	A_24_P241276	A_23_P431569	A_23_P165346
A_23_P96271	A_32_P153812	A_23_P82088	A_24_P753161	A_23_P151098	A_23_P61050			A_24_P933319	A_23_P213424	A_23_P49878	A_23_P122007
A_23_P390704	A_23_P58390	A_24_P162718	A_23_P41948	A_23_P71867	A_24_P18190			A_23_P253281	A_24_P413920	A_24_P943472	A_23_P93780
A_23_P213014	A_32_P231617	A_23_P87401	A_23_P7727	A_23_P65757	A_32_P171793			A_23_P384044	A_24_P370042	A_32_P170454	A_23_P138796
A_23_P86079	A_32_P121085	A_23_P64173	A_23_P204170	A_24_P892612	A_23_P218597			A_23_P43684	A_24_P943792	A_24_P208595	A_23_P131202
A_24_P74070	A_23_P132793	A_23_P108143	A_24_P942481	A_23_P147869	A_23_P1962			A_23_P75260	A_23_P31896	A_23_P151150	A_23_P102183
A_24_P85619	A_23_P427703	A_23_P143885	A_23_P88347	A_23_P362893	A_32_P62145			A_23_P50096	A_23_P132793	A_23_P141362	A_23_P70660
A_23_P385067	A_24_P257416	A_24_P940517	A_23_P122174	A_24_P110601	A_24_P944519			A_23_P365685	A_23_P387184	A_23_P87560	A_23_P7361
A_23_P62932	A_23_P58009	A_23_P17663	A_23_P19894	A_24_P166407	A_23_P161624			A_23_P404481	A_32_P151191	A_23_P207517	A_23_P74688
A_23_P141680	A_23_P315364	A_32_P143245	A_24_P98411	A_23_P83134	A_23_P138680			A_23_P83098	A_23_P22134	A_23_P74778	A_24_P37903
A_24_P172481	A_23_P161152	A_23_P103398	A_23_P258944	A_23_P149626	A_23_P55477			A_23_P253524	A_23_P424513	A_23_P257164	A_23_P153266
A_32_P207169	A_23_P99906	A_24_P62521	A_24_P938614	A_23_P132718	A_24_P192586			A_23_P82868	A_24_P339429	A_23_P397293	A_24_P213794
A_23_P329261	A_23_P21706	A_23_P164436	A_24_P267452	A_23_P33326	A_24_P409440			A_23_P128215	A_24_P116535	A_23_P110571	A_23_P161338
A_24_P45367	A_32_P59302	A_23_P127789	A_23_P160460	A_32_P108748	A_32_P69149			A_23_P130753	A_23_P253958	A_23_P34376	A_24_P506977
A_23_P145424	A_23_P144071	A_23_P64617	A_23_P92727	A_23_P418083	A_32_P132477			A_23_P64617	A_23_P257003	A_23_P76969	A_23_P353704
A_23_P78762	A_23_P429491	A_23_P348383	A_23_P355075	A_23_P44674	A_24_P370702			A_32_P40999	A_32_P399546	A_32_P193166	A_23_P91919
A_23_P156970	A_23_P53057	A_23_P58036	A_23_P104318	A_23_P400449	A_24_P185044			A_23_P87560	A_23_P66948	A_23_P381017	A_23_P319565
A_23_P316612	A_32_P86763	A_24_P382119	A_24_P762613	A_23_P123336	A_23_P163306			A_23_P202484	A_23_P110430	A_23_P216167	A_24_P46357
A_23_P148015	A_24_P506977	A_32_P49764	A_23_P38567	A_23_P143817	A_32_P178746			A_24_P227091	A_24_P227927	A_23_P385861	A_24_P330518
A_23_P351467	A_23_P168556	A_23_P53363	A_24_P234871	A_23_P316612	A_32_P234459			A_23_P91900	A_24_P371399	A_23_P50108	A_32_P194264
A_23_P35617	A_23_P106844	A_23_P14769	A_23_P29067	A_24_P301146	A_24_P161933			A_24_P60887	A_23_P31893	A_23_P10182	A_23_P161624
A_24_P390928	A_24_P397107	A_23_P34835	A_23_P305292	A_24_P355944	A_24_P277657			A_23_P104193	A_32_P225328	A_24_P295590	A_24_P91991
A_23_P25030	A_24_P351283	A_23_P7144	A_24_P330303	A_23_P422026	A_24_P415959			A_24_P548966	A_24_P355246	A_24_P350589	A_24_P54863
A_23_P101380	A_23_P37983	A_23_P165333	A_24_P20753	A_23_P67847	A_23_P65651			A_23_P60271	A_23_P326760	A_23_P51856	A_23_P74269
A_23_P57417	A_23_P7144	A_24_P416257	A_23_P259692	A_23_P350574	A_23_P38894			A_23_P215459	A_24_P49190	A_23_P23074	A_23_P137143
A_23_P31085	A_23_P147918	A_23_P35349	A_23_P111672	A_23_P358709	A_23_P18372			A_24_P943472	A_32_P48256	A_23_P143885	A_24_P319942
A_24_P93703	A_23_P41327	A_24_P125871	A_24_P416177	A_23_P32135	A_23_P66719			A_23_P24384	A_23_P161918	A_23_P52727	A_23_P201918
A_23_P4190	A_23_P167367	A_23_P201808	A_24_P107695	A_23_P87401	A_24_P254933			A_32_P207169	A_23_P310921	A_32_P102979	A_24_P928052
A_23_P76774	A_23_P420196	A_23_P385861	A_23_P202327	A_23_P52410	A_23_P18598			A_23_P150667	A_24_P388528	A_23_P40415	A_24_P123052
A_23_P158318	A_23_P80940	A_23_P47885	A_23_P121011	A_32_P33213	A_32_P185682			A_23_P133956	A_23_P211910	A_24_P56310	A_23_P111961
A_23_P157569	A_23_P97265	A_23_P24004	A_23_P58390	A_23_P214487	A_24_P16124			A_23_P165778	A_24_P98411	A_23_P166109	A_23_P86461
A_23_P106617	A_23_P259071	A_23_P154962	A_24_P362737	A_23_P364766	A_23_P383819			A_23_P252541	A_23_P59268	A_23_P144668	A_24_P12401
A_23_P259292	A_23_P110791	A_23_P329261	A_23_P487	A_23_P218774	A_23_P111995			A_24_P926960	A_23_P354705	A_23_P7882	A_24_P290314
A_32_P150391	A_23_P219197	A_23_P87049	A_23_P138881	A_24_P297539	A_23_P86653			A_23_P201808	A_32_P103815	A_32_P53107	A_32_P78816
A_23_P58606	A_24_P931443	A_32_P9253	A_23_P370097	A_23_P124384	A_23_P96556			A_23_P122443	A_23_P204630	A_23_P162640	A_23_P378364
A_23_P168951	A_23_P571	A_23_P1492	A_23_P156880	A_23_P10182	A_24_P7040			A_23_P143247	A_24_P911420	A_23_P25293	A_23_P204364
A_32_P116660	A_23_P151506	A_23_P128919	A_24_P383440	A_23_P165778	A_24_P307126			A_23_P348383	A_23_P38106	A_23_P316460	A_24_P20753
A_23_P39131	A_32_P25273	A_23_P406131	A_24_P144314	A_24_P291231	A_23_P208698			A_24_P173754	A_23_P98159	A_23_P368681	A_23_P49338
A_32_P195401	A_23_P95930	A_23_P155815	A_23_P43476	A_23_P153905	A_24_P354900			A_23_P17345	A_23_P64792	A_23_P162120	A_24_P573978
A_32_P38637	A_23_P23346	A_24_P402080	A_24_P221485	A_23_P200866	A_23_P21485			A_23_P324327	A_23_P207999	A_24_P289178	A_24_P943792
A_24_P90097	A_24_P51061	A_32_P112078	A_24_P137545	A_23_P93431	A_32_P76853			A_24_P218979	A_23_P94319	A_23_P211039	A_23_P12423
A_23_P408271	A_23_P361584	A_23_P61590	A_24_P886966	A_32_P112078	A_23_P257043			A_23_P102364	A_23_P212179	A_23_P401700	A_23_P143535
A_23_P406025	A_23_P384044	A_23_P48936	A_23_P360777	A_32_P164917	A_23_P152002			A_24_P182494	A_23_P157865	A_23_P163278	A_24_P699737
A_23_P214897	A_23_P83931	A_23_P65741	A_24_P365975	A_23_P217326	A_23_P95917			A_23_P61149	A_24_P345837	A_32_P203500	A_23_P116829
A_23_P154037	A_23_P74449	A_23_P331928	A_23_P36888	A_23_P53363	A_24_P714707			A_24_P239606	A_23_P46936	A_32_P184488	A_24_P52921
A_23_P19020	A_23_P139919	A_32_P128701	A_23_P254271	A_32_P224586	A_24_P304154			A_23_P104651	A_23_P32253	A_23_P341532	A_24_P887768
A_23_P72117	A_32_P36235	A_23_P151150	A_23_P31896	A_23_P145904	A_23_P359277			A_23_P110686	A_23_P71037	A_23_P50081	A_24_P348006
A_23_P64617	A_23_P65427	A_24_P158946	A_24_P938293	A_32_P102979	A_24_P113674			A_32_P180825	A_23_P17814	A_23_P15692	A_32_P353677
A_23_P105862	A_24_P942321	A_23_P166109	A_32_P157945	A_24_P350589	A_23_P217866			A_23_P137173	A_24_P944788	A_23_P151075	A_24_P313756
A_32_P218355	A_23_P257043	A_24_P318897	A_23_P110403	A_23_P48080	A_23_P20122			A_32_P49764	A_23_P170719	A_23_P48581	A_24_P204358
A_24_P655849	A_24_P252497	A_23_P30315	A_24_P95070	A_23_P137381	A_23_P132027			A_23_P349566	A_23_P203972	A_23_P85693	A_23_P128126
A_24_P243776	A_23_P360754	A_23_P1691	A_23_P374082	A_23_P96420	A_24_P74828			A_23_P216693	A_32_P197060	A_23_P27023	A_23_P251984
A_23_P382065	A_23_P74609	A_23_P200710	A_24_P923251		A_32_P108254			A_23_P52610	A_32_P197053	A_23_P45324	A_32_P174365
A_23_P14083	A_23_P134663	A_23_P30243	A_32_P49284		A_24_P77008			A_32_P96752	A_24_P355267	A_23_P31041	A_24_P355944
A_23_P88559	A_23_P7582	A_24_P366656	A_32_P217901		A_23_P10614			A_23_P167389	A_23_P132175	A_23_P159027	A_23_P4036
A_23_P154605	A_24_P335620	A_32_P39093	A_23_P26847		A_24_P245379			A_23_P411335	A_24_P277211	A_23_P422071	A_24_P100228
A_23_P213102	A_32_P83049	A_23_P379614	A_32_P96752		A_23_P26697			A_23_P52161	A_23_P216468	A_23_P79360	A_32_P225328
A_24_P234732	A_23_P69810	A_23_P166640	A_23_P58676		A_24_P127641			A_32_P160127	A_23_P121011	A_23_P215459	A_24_P202555
A_23_P114689	A_23_P3681	A_23_P90732	A_32_P62145		A_24_P362317			A_23_P216023	A_24_P335620	A_32_P20523	A_24_P226008
A_23_P24077	A_23_P106922	A_23_P68155	A_23_P205031		A_24_P296689			A_23_P84281	A_32_P86763	A_24_P382489	A_24_P911960
A_24_P116242	A_23_P18372	A_23_P139704	A_23_P344555		A_24_P358328			A_23_P500130	A_23_P159325	A_23_P169319	A_23_P58396
A_24_P239606	A_24_P915692	A_23_P92710	A_23_P201619		A_23_P36825			A_23_P212844	A_23_P34345	A_23_P205738	A_23_P165840
A_23_P70060	A_24_P157926	A_24_P566916	A_23_P138168		A_24_P193648			A_24_P327886	A_23_P119196	A_32_P154121	A_24_P944458
A_23_P345118	A_24_P923251	A_23_P142872	A_23_P377197		A_32_P95067			A_23_P110879	A_24_P120934	A_24_P344961	A_32_P121085
A_23_P30294	A_23_P201551	A_23_P35412	A_23_P162037		A_24_P388860			A_24_P319923	A_23_P205057	A_23_P404606	A_23_P140876
A_23_P95060	A_23_P31765	A_24_P98914	A_24_P118196		A_23_P101054			A_24_P416079	A_23_P41424	A_23_P163440	A_32_P106980
A_32_P46981	A_23_P75310	A_32_P199725	A_23_P211468		A_23_P351275			A_24_P600036	A_24_P252497	A_23_P24384	A_23_P92132
A_23_P397376	A_24_P137434	A_32_P182186	A_23_P215461		A_24_P406334			A_23_P359091	A_24_P162485	A_32_P137266	A_24_P106794
A_23_P398172	A_23_P65918	A_23_P60146	A_23_P306105		A_24_P237586			A_23_P206120	A_23_P209098	A_23_P7752	A_23_P329198
A_24_P125283	A_23_P310274	A_32_P56489	A_23_P404778		A_32_P107859			A_23_P316460	A_23_P345118	A_32_P64570	A_23_P28153
A_23_P22682	A_23_P17130	A_23_P59022	A_23_P356616		A_24_P326082			A_23_P35617	A_23_P39799	A_23_P252163	A_24_P158089
A_23_P321034	A_23_P160720	A_24_P10214	A_24_P268676		A_23_P219197			A_24_P304154	A_23_P121722	A_23_P125643	A_23_P37892
A_23_P130974	A_23_P143535	A_23_P385322	A_23_P70398		A_24_P383751			A_23_P82929	A_24_P185854	A_23_P92730	A_24_P227927
A_23_P431569	A_32_P194264	A_23_P29800	A_23_P320578		A_24_P376483			A_24_P598836	A_24_P88763	A_23_P206280	A_23_P74914
A_23_P111311	A_23_P47682	A_23_P61945	A_32_P224449		A_23_P160460			A_23_P108751	A_23_P304450	A_23_P316612	A_23_P120316
A_23_P144827	A_23_P114947	A_24_P218814	A_24_P56388		A_23_P81805			A_23_P38154	A_23_P50946	A_23_P377214	A_23_P387184
A_23_P209564	A_24_P787897	A_23_P77048	A_23_P308800		A_24_P349580			A_23_P362228	A_32_P209230	A_32_P188921	A_24_P373844
A_23_P161399	A_23_P320578	A_24_P408736	A_23_P48637		A_23_P116286			A_23_P374844	A_23_P216108	A_23_P65757	A_23_P157117
A_32_P4626	A_24_P318656	A_23_P250102	A_32_P192823		A_24_P105501			A_23_P415443	A_23_P121657	A_23_P167389	A_23_P7727
A_23_P392126	A_23_P165657	A_23_P115872	A_32_P128586		A_23_P75220			A_23_P80902	A_23_P156970	A_23_P31085	A_23_P112554
A_24_P131392	A_23_P252471	A_23_P207445	A_24_P699737		A_23_P70398			A_24_P113131	A_23_P89431	A_32_P38093	A_32_P19797
A_23_P307844	A_23_P156861	A_23_P134854	A_23_P372834		A_24_P936272			A_23_P38085	A_23_P34915	A_23_P365685	A_24_P84419
A_23_P53193	A_23_P31945	A_32_P62997	A_32_P122715		A_24_P68908			A_32_P24165	A_23_P339818	A_23_P502363	A_23_P87513
A_24_P602507	A_23_P70398	A_23_P27023	A_32_P99171		A_23_P362148			A_32_P206839	A_23_P165624	A_24_P192727	A_23_P357207
A_24_P81841	A_23_P29769	A_23_P58604	A_23_P360754		A_24_P227121			A_23_P104199	A_23_P114947	A_32_P183718	A_23_P202520
A_23_P202071	A_24_P188071	A_23_P108427	A_32_P40673		A_24_P100387			A_23_P416395	A_23_P420196	A_23_P379614	A_23_P376449
A_32_P131143	A_23_P6344	A_24_P928052	A_32_P9753		A_23_P86470			A_23_P71570	A_23_P118392	A_23_P339119	A_23_P381714
A_24_P111912	A_23_P117694	A_32_P30004	A_32_P62863		A_23_P109034			A_23_P360340	A_23_P139704	A_23_P129896	A_23_P77103
A_23_P304450	A_23_P91829	A_23_P35399	A_23_P37685		A_23_P142750			A_23_P50146	A_23_P215484	A_23_P93269	A_32_P89691
A_24_P224488	A_23_P396858	A_23_P170733	A_23_P145694		A_24_P406986			A_23_P63232	A_32_P200697	A_23_P118615	A_23_P345139
A_24_P365807	A_23_P24104	A_23_P45389	A_23_P250212		A_23_P120002			A_23_P26854	A_23_P160720	A_24_P304154	A_32_P75661
A_24_P34155	A_23_P148737	A_23_P327370	A_32_P14610		A_23_P52227			A_24_P86755	A_24_P12573	A_24_P171268	A_23_P215566
A_24_P381136	A_23_P409386	A_32_P86739	A_32_P108655		A_24_P98411			A_23_P144668	A_23_P7144	A_23_P52017	A_24_P19983
A_32_P42574	A_24_P272515	A_23_P78092	A_32_P192376		A_23_P145264			A_23_P78958	A_23_P144096	A_24_P288979	A_24_P38143
A_24_P218688	A_24_P12401	A_23_P210900	A_23_P205894		A_24_P101771			A_23_P81158		A_32_P207169	A_23_P379794
A_23_P398836	A_23_P84929	A_23_P92899	A_23_P157865		A_24_P860781			A_23_P38167		A_23_P307310	A_24_P151005
A_24_P13475	A_23_P5903	A_23_P70968	A_23_P218918		A_32_P46700			A_24_P18146		A_23_P12549	A_23_P133995
A_24_P411749	A_23_P164451	A_23_P310022	A_32_P200970		A_23_P91390			A_23_P129157		A_23_P218928	A_23_P217319
A_23_P167920	A_23_P53198	A_24_P127641	A_23_P142506		A_24_P916965			A_23_P2705		A_32_P195401	A_23_P127033
A_23_P12199	A_23_P150018	A_32_P3783	A_24_P535256		A_23_P23783			A_32_P117354		A_23_P371824	A_23_P208880
A_23_P147388	A_23_P200222	A_24_P408047	A_32_P117354		A_23_P94533			A_23_P215900		A_24_P810290	A_23_P120845
A_23_P135239	A_23_P47614	A_23_P23829	A_32_P146394		A_24_P260101			A_23_P204380		A_23_P120594	A_23_P112078
A_23_P24586	A_23_P64828	A_24_P86755	A_23_P7250		A_24_P260300			A_24_P84130		A_23_P116743	A_24_P202558
A_23_P62607	A_23_P351275	A_24_P313993	A_24_P12401		A_24_P586264			A_23_P143817		A_24_P118608	A_23_P27795
A_23_P69293	A_23_P77493	A_23_P71067	A_24_P32151		A_23_P10121			A_23_P200801		A_23_P79482	A_23_P22224
A_23_P126908	A_23_P131935	A_23_P156198	A_23_P351275		A_24_P686965			A_24_P337796		A_23_P336198	A_23_P361584
A_23_P209499	A_32_P210202	A_23_P56640	A_23_P41917		A_23_P259892			A_23_P131383		A_23_P302709	A_23_P63618
A_23_P113034	A_23_P160159	A_23_P29922	A_23_P95764		A_23_P258944			A_23_P62607		A_23_P216023	A_24_P298179
A_23_P341532	A_23_P128698	A_23_P33444	A_23_P63618		A_23_P29204			A_24_P381199		A_23_P138885	A_24_P532232
A_23_P364837	A_23_P140256	A_23_P207911	A_23_P131846		A_23_P113212			A_24_P281975		A_24_P335263	A_32_P119197
A_32_P176550	A_24_P673063	A_23_P8640	A_24_P252497		A_24_P122137			A_23_P121253		A_23_P121702	A_24_P284324
A_23_P7325	A_32_P175739	A_23_P121602	A_24_P134392		A_23_P371155			A_24_P680947		A_24_P566916	A_23_P106887
A_23_P209449	A_23_P144843	A_23_P60499	A_32_P210202		A_23_P20022			A_23_P418083		A_23_P157460	A_24_P48204
A_23_P376188	A_32_P204676	A_23_P17345	A_32_P47538		A_24_P277367			A_23_P206018		A_24_P173754	A_24_P217572
A_23_P332399	A_24_P140608	A_23_P115064	A_23_P354694		A_24_P170283			A_24_P363953		A_24_P4816	A_23_P145694
A_23_P88303	A_23_P59877	A_24_P340286	A_24_P68008		A_24_P263767			A_24_P96780		A_23_P15450	A_24_P915692
A_24_P191971	A_24_P250922	A_24_P365807	A_32_P83049		A_23_P134125			A_23_P38567		A_23_P4190	A_23_P50338
A_32_P142440	A_23_P46470	A_24_P287785	A_23_P75529		A_23_P84929			A_23_P46604		A_24_P12865	A_32_P170736
A_24_P291231	A_23_P202269	A_32_P217655	A_23_P75430		A_23_P79518			A_23_P370635		A_23_P53193	A_23_P214080
A_32_P62211	A_24_P275073	A_23_P357101	A_23_P125233		A_32_P226656			A_24_P638453		A_23_P127926	A_23_P214121
A_23_P98995	A_24_P269062	A_24_P110601	A_23_P396765		A_23_P373079			A_23_P52278		A_23_P372467	A_23_P151710
A_24_P160413	A_23_P374844	A_23_P128624	A_23_P53663		A_24_P362904			A_23_P106602		A_32_P80741	A_24_P398130
A_24_P353905	A_23_P139704	A_23_P74778	A_23_P161424		A_23_P31453			A_23_P134835		A_24_P239606	A_23_P128974
A_24_P397294	A_23_P113613	A_32_P108889	A_24_P304419		A_23_P41765			A_23_P212688		A_23_P250735	A_23_P58390
A_23_P13907	A_23_P156826	A_23_P218770	A_24_P122137		A_32_P44568			A_24_P264832		A_24_P297539	A_23_P129556
A_23_P93311	A_24_P183150	A_24_P106542	A_24_P55437		A_32_P95739			A_24_P413884		A_23_P110802	A_23_P380181
A_23_P319565	A_23_P393620	A_23_P500400	A_23_P158725		A_32_P171253			A_32_P123629		A_32_P35031	A_24_P755069
A_23_P56734	A_23_P91390	A_23_P12199	A_23_P57323		A_23_P331049			A_23_P148345		A_23_P60499	A_23_P372234
A_32_P91042	A_23_P10206	A_23_P67971	A_23_P399078		A_23_P144843			A_24_P838448		A_23_P139500	A_23_P201357
A_23_P65532	A_23_P369899	A_23_P85693	A_24_P296689		A_23_P75741			A_23_P114423		A_23_P106322	A_32_P48256
A_24_P937405	A_23_P204947	A_32_P178746	A_23_P165657		A_23_P139704			A_23_P336198		A_24_P19410	A_32_P49284
A_23_P106024	A_23_P152002	A_23_P153745	A_23_P407840		A_23_P113613			A_23_P341532		A_23_P327156	A_24_P636882
A_23_P114983		A_23_P72668	A_24_P816844		A_23_P17065			A_23_P397293		A_23_P78018	A_23_P130194
A_23_P363968		A_23_P70060	A_24_P227069		A_23_P125107			A_23_P65532		A_23_P31873	A_32_P37867
A_23_P134835		A_23_P377214	A_23_P22134		A_24_P100613			A_24_P350686		A_23_P216693	A_23_P211302
A_32_P161913		A_23_P48676	A_23_P119095		A_23_P503233			A_24_P390060		A_23_P168951	A_32_P104000
A_23_P50517		A_23_P384965	A_23_P131676		A_24_P330518			A_24_P231483		A_23_P33673	A_24_P69095
A_23_P105307		A_32_P103558	A_32_P226525		A_24_P889070			A_23_P413641		A_23_P9875	A_23_P115167
A_32_P57810		A_23_P300033	A_23_P419714		A_23_P258190			A_24_P208595		A_23_P374844	A_32_P233735
A_24_P82032		A_32_P127153	A_23_P155257		A_23_P114903			A_24_P324787		A_24_P111912	A_24_P213494
A_23_P207967		A_24_P917123	A_23_P71037		A_24_P254532			A_32_P108748		A_24_P257151	A_23_P8961
A_23_P148990		A_32_P223747	A_23_P137381		A_23_P500400			A_23_P253012		A_23_P200866	A_23_P370682
A_23_P204630		A_23_P209625	A_32_P3214		A_23_P34710			A_24_P156490		A_24_P86755	A_23_P78871
A_23_P216307		A_23_P210100	A_24_P354900		A_23_P321511			A_23_P70249		A_32_P52153	A_24_P107859
A_32_P188860		A_23_P502035	A_24_P931443		A_23_P4283			A_24_P481375		A_32_P174214	A_32_P158376
A_23_P207742		A_32_P138260	A_23_P214144		A_24_P14776			A_23_P316612		A_24_P303454	A_24_P659113
A_23_P404481		A_23_P128215	A_24_P103803		A_23_P10127			A_24_P399341		A_24_P84130	A_23_P156180
A_32_P152437		A_23_P20622	A_23_P49338		A_23_P326160			A_23_P79360		A_23_P431591	A_24_P63030
A_23_P362228		A_23_P383009	A_32_P154911		A_32_P15169			A_24_P566916		A_24_P148261	A_24_P734720
A_23_P83098		A_32_P48842	A_23_P159986		A_23_P65427			A_23_P373119		A_24_P412486	A_23_P90634
A_23_P211252		A_24_P252575	A_32_P74409		A_32_P387905			A_23_P81721		A_32_P165611	A_23_P148785
A_23_P48295		A_24_P117301	A_24_P227927		A_24_P110012			A_23_P319598		A_23_P163467	A_23_P203658
A_23_P125233		A_23_P150249	A_23_P209167		A_32_P56249			A_23_P162476		A_23_P372308	A_24_P371399
A_23_P116414		A_23_P12884	A_23_P38732		A_23_P111000			A_24_P234196		A_23_P416395	A_23_P8582
A_23_P67198		A_24_P462899	A_23_P348257		A_23_P398460			A_23_P45324		A_23_P151405	A_23_P140256
A_24_P826348		A_24_P902195	A_23_P49610		A_24_P299685			A_23_P128447		A_23_P200260	A_24_P76528
A_23_P48070		A_23_P252163	A_23_P59375		A_23_P37623			A_23_P404606		A_24_P340286	A_23_P97365
A_23_P216596		A_23_P307844	A_23_P17998		A_23_P85008			A_32_P98423		A_23_P124417	A_23_P19084
A_23_P29922		A_23_P111311	A_23_P52227		A_23_P136724			A_23_P218774		A_23_P149200	A_23_P502314
A_23_P34375		A_24_P128001	A_23_P35456		A_23_P121064			A_32_P148538		A_23_P38567	A_23_P80773
A_23_P65262		A_32_P119154	A_23_P391586		A_23_P137391			A_24_P255645		A_24_P746314	A_24_P325992
A_24_P105391		A_23_P134295	A_23_P160286		A_23_P69383			A_23_P216167		A_23_P1492	A_23_P201376
A_24_P295963		A_24_P226278	A_23_P31376		A_24_P50543			A_24_P935330		A_24_P393740	A_23_P353744
A_23_P65983		A_23_P353717	A_24_P130363		A_32_P38003			A_23_P7752		A_23_P31177	A_23_P43820
A_23_P102462		A_23_P254254	A_24_P810290		A_24_P755069			A_23_P161297		A_23_P103601	A_23_P363399
A_23_P209232		A_23_P218928	A_23_P571		A_24_P936767			A_23_P151075		A_24_P148750	A_24_P221485
A_32_P100683		A_23_P54556	A_23_P52336		A_23_P378416			A_23_P213620		A_24_P459880	A_23_P145761
A_23_P56709		A_24_P245298	A_23_P13907		A_23_P376449			A_24_P66027		A_23_P349566	A_24_P376556
		A_23_P21618	A_23_P91512		A_32_P627			A_23_P86012		A_23_P27381	A_23_P82478
		A_23_P48080	A_23_P33511		A_23_P31177			A_23_P209578		A_23_P155765	A_23_P208009
		A_23_P204751	A_24_P158089		A_24_P941912			A_24_P289178		A_23_P35219	A_23_P315364
		A_23_P129157	A_23_P57836		A_24_P407311			A_23_P169039		A_24_P329487	A_24_P261734
		A_24_P330518	A_23_P69738		A_23_P63343			A_32_P27535		A_24_P55496	A_23_P122662
		A_23_P4662	A_24_P734060		A_24_P261259			A_23_P66017		A_23_P74609	A_23_P3681
		A_23_P209731	A_24_P335620		A_32_P219368			A_24_P240166		A_23_P135381	A_23_P46470
		A_23_P212119	A_23_P160466		A_23_P372234			A_23_P90732		A_23_P83798	A_24_P188071
		A_23_P65401	A_23_P206018		A_23_P1782			A_23_P300033		A_23_P38154	A_23_P396858
		A_24_P238499	A_23_P64743		A_24_P45446			A_23_P79272		A_23_P214897	A_23_P112341
		A_23_P146077	A_24_P299318		A_24_P274270			A_23_P133123		A_23_P70968	A_23_P132936
		A_23_P358548	A_32_P89709		A_23_P51487			A_23_P205031		A_23_P77328	A_32_P220762
		A_23_P117175	A_24_P140608		A_24_P24819			A_24_P277155		A_23_P127140	A_24_P928639
		A_23_P22013	A_24_P44462		A_24_P236091			A_23_P401700		A_32_P107876	A_32_P806841
		A_23_P311740	A_24_P372189		A_23_P30069			A_23_P391586		A_24_P134488	A_24_P212314
		A_23_P133656	A_24_P402510		A_23_P66241			A_23_P110151		A_32_P88415	A_23_P147995
		A_32_P75141	A_23_P207939		A_23_P338113			A_23_P327156		A_24_P47988	A_23_P30254
		A_32_P197561	A_24_P239606		A_23_P118392			A_24_P290999		A_23_P138541	A_23_P147805
		A_23_P110571	A_23_P38106		A_23_P125109			A_24_P810290		A_23_P161399	A_23_P8561
		A_23_P137173	A_32_P63086		A_23_P430068			A_23_P431569		A_23_P342275	A_23_P50591
		A_24_P294419	A_23_P65240		A_24_P298179			A_23_P48581		A_32_P89730	A_23_P41917
		A_32_P194423	A_32_P86763		A_23_P125829			A_23_P85598		A_23_P130974	A_23_P207319
		A_23_P91140	A_24_P360674		A_32_P75581			A_23_P10182		A_23_P78958	A_23_P38876
		A_23_P25674	A_23_P46936		A_32_P13991			A_23_P136805		A_23_P399001	A_32_P154911
		A_23_P24157	A_23_P21706		A_23_P131202			A_23_P71821		A_23_P143817	A_24_P371962
		A_23_P204630	A_23_P168828		A_23_P358548			A_23_P87769		A_23_P70060	A_23_P138426
			A_24_P187218		A_23_P204947			A_24_P67681		A_23_P108751	A_23_P204630
			A_23_P137514		A_23_P57784			A_32_P95729		A_24_P638453	A_23_P58796
			A_23_P24843		A_23_P46141			A_23_P405175		A_23_P106280	A_23_P123234
			A_23_P251043		A_23_P152782			A_23_P316974		A_23_P6674	A_32_P40288
			A_23_P391506		A_24_P12401			A_23_P113111		A_24_P183128	A_23_P20558
			A_23_P19663		A_24_P167642			A_23_P129896		A_32_P108748	A_23_P147918
			A_32_P140489		A_23_P373126			A_23_P27381		A_23_P129005	A_24_P58529
			A_23_P165624		A_23_P104318			A_23_P338919		A_23_P110941	A_24_P258633
			A_23_P211910		A_24_P161018			A_23_P35546		A_23_P15108	A_32_P127153
			A_23_P67169		A_24_P250922			A_23_P401904		A_23_P145935	A_24_P103004
			A_23_P42257		A_23_P54840			A_24_P194886		A_24_P38316	A_24_P315306
			A_24_P69095		A_23_P88522			A_24_P320284		A_24_P313993	A_24_P929650
			A_23_P123234		A_23_P343411			A_23_P216966		A_23_P119899	A_24_P269062
			A_23_P106922		A_24_P252497			A_23_P202269		A_23_P212688	A_23_P372834
			A_24_P787897		A_23_P154488			A_24_P111912		A_24_P378581	A_23_P59950
			A_23_P252306		A_23_P211910			A_32_P159574		A_32_P182186	A_24_P349869
			A_23_P65518		A_23_P209995			A_23_P71727		A_23_P67198	A_24_P415260
			A_23_P213424		A_23_P153185			A_32_P38467		A_23_P418083	A_23_P21706
			A_23_P44724		A_23_P106002			A_23_P159027		A_24_P245379	A_23_P154367
			A_23_P57089		A_24_P886966			A_32_P89709		A_23_P66241	A_23_P53646
			A_32_P51237		A_23_P22134			A_23_P24586		A_23_P51202	A_23_P301521
			A_23_P396858		A_23_P38346			A_23_P168747		A_24_P125283	A_24_P146603
			A_23_P47148		A_23_P34915			A_23_P206707		A_23_P360797	A_32_P187327
			A_24_P413126		A_32_P399546			A_23_P372467		A_32_P9924	A_23_P38732
			A_23_P201193		A_23_P369899			A_23_P169319		A_24_P84711	A_23_P212179
			A_23_P14083		A_23_P55706			A_24_P12865		A_23_P385105	A_24_P749042
					A_32_P76035			A_23_P134295		A_32_P123629	A_23_P138495
					A_32_P92415			A_23_P23783		A_23_P210323	A_23_P154070
					A_32_P313405			A_32_P107876		A_24_P65060	A_23_P108823
					A_23_P112026			A_23_P66241		A_23_P2967	A_32_P147078
					A_32_P181131			A_23_P216630		A_24_P219324	A_23_P91151
					A_32_P214925			A_24_P77870		A_24_P29277	A_24_P191312
					A_32_P452655			A_23_P348737		A_23_P149626	A_24_P382319
					A_23_P53546			A_24_P62668		A_24_P123601	A_32_P118896
					A_23_P59005			A_23_P25605		A_23_P344125	A_23_P98042
					A_23_P91802			A_23_P76901		A_23_P35617	A_32_P119998
					A_23_P165624			A_24_P178663		A_23_P46604	A_23_P163087
					A_23_P420692			A_23_P211039		A_23_P4353	A_23_P216489
					A_23_P215037			A_23_P213126		A_23_P171258	A_24_P401090
					A_23_P314024			A_23_P53363		A_23_P122439	A_23_P31896
					A_24_P557479			A_23_P165783		A_24_P231132	A_24_P413920
					A_23_P254863			A_23_P18447		A_23_P42335	A_23_P355075
					A_23_P41470			A_23_P20392		A_23_P71821	A_23_P95029
					A_23_P10206					A_32_P146635	A_23_P345118
					A_23_P200524					A_23_P54055	A_23_P128154
					A_32_P192842					A_32_P38637	A_23_P257003
					A_23_P1691					A_24_P678418	A_23_P139547
					A_23_P72737					A_23_P51986	A_24_P835500
					A_23_P4286					A_23_P209578	A_23_P128246
					A_23_P370707					A_23_P45871	A_24_P813147
					A_24_P789425					A_23_P51187	A_23_P128147
					A_24_P345290					A_23_P69293	A_24_P304458
					A_23_P170719					A_23_P207507	A_24_P183150
					A_32_P171061					A_23_P160546	A_24_P62505
					A_24_P37441					A_23_P338919	A_24_P305541
					A_23_P59950					A_32_P62997	A_24_P347411
					A_23_P101407					A_23_P333640	A_23_P128698
					A_32_P108655					A_23_P20392	A_32_P140489
					A_32_P133072					A_32_P66881	A_23_P144726
					A_23_P62890					A_24_P602168	A_23_P7596
					A_24_P15702					A_23_P143964	A_23_P31893
					A_24_P604649					A_24_P299007	A_23_P5601
					A_23_P432947					A_24_P319923	A_23_P312863
					A_23_P158725					A_23_P76774	A_23_P502312
					A_23_P94255					A_24_P163237	A_24_P120934
					A_23_P355244					A_23_P34788	A_23_P32404
					A_23_P138635					A_32_P30004	A_23_P11372
					A_23_P159325					A_23_P65812	A_23_P128574
					A_24_P335305					A_23_P384056	A_23_P338912
					A_23_P206724					A_23_P201319	A_23_P41424
					A_23_P163782					A_23_P64617	A_23_P424513
					A_23_P56630					A_24_P377499	A_23_P210690
					A_23_P421423					A_23_P401098	A_23_P110430
					A_24_P919850					A_24_P125273	A_23_P128161
					A_23_P398566					A_23_P345460	A_32_P72553
					A_23_P414343					A_23_P382775	A_23_P310921
					A_32_P107372					A_23_P48070	A_24_P355267
					A_23_P166797					A_23_P7250	A_24_P88696
					A_23_P15146					A_23_P81158	A_23_P75647
					A_23_P121253					A_23_P125117	A_23_P22134
					A_23_P128744					A_24_P926960	A_24_P727884
					A_23_P52266					A_23_P360079	A_24_P181585
					A_24_P85775					A_23_P122197	A_23_P132175
					A_23_P303242					A_24_P67096	A_24_P891276
					A_24_P125096					A_23_P60354	A_23_P378416
					A_23_P427703					A_23_P61406	A_23_P22735
					A_23_P145874					A_24_P243749	A_24_P226355
					A_32_P79396					A_32_P209791	A_23_P254271
					A_24_P361896					A_32_P194423	A_23_P209098
					A_23_P60933					A_24_P937240	A_23_P19291
					A_23_P502520					A_32_P109029	A_24_P38944
					A_24_P592591					A_32_P127501	A_23_P14863
					A_23_P305060					A_32_P30345	A_24_P49190
					A_23_P18604					A_23_P218068	A_23_P10206
					A_32_P175739					A_23_P106906	A_32_P10003
					A_23_P32404					A_24_P240166	A_23_P259692
					A_23_P23074					A_23_P90732	A_23_P19894
					A_23_P37983					A_32_P72611	A_24_P90022
					A_23_P216655					A_24_P942163	A_23_P64121
					A_23_P819					A_23_P218774	A_23_P354705
					A_23_P106844					A_23_P132763	A_23_P34325
					A_23_P111804					A_23_P25674	A_32_P217901
					A_23_P17663					A_24_P50753	A_32_P231617
					A_23_P206707					A_24_P650011	A_23_P162822
					A_23_P252413					A_23_P93383	A_24_P923251
					A_23_P153320					A_23_P122443	A_23_P47614
					A_24_P378019					A_24_P940006	A_24_P320970
					A_24_P404822					A_23_P58604	A_23_P170719
					A_24_P408772					A_23_P56578	A_23_P111206
					A_23_P41424					A_24_P238499	A_32_P10403
					A_23_P69109					A_23_P320739	A_23_P59268
					A_23_P39465					A_23_P215060	A_24_P7642
					A_23_P14174					A_23_P169137	A_24_P339429
					A_24_P270460					A_23_P101121	A_24_P139152
					A_23_P370682					A_23_P65278	A_24_P241276
					A_24_P157926					A_32_P98423	A_24_P944788
					A_23_P873					A_23_P6099	A_24_P355246
					A_23_P98350					A_23_P31143	A_24_P18190
					A_23_P571					A_23_P110122	A_23_P14083
					A_24_P197964					A_24_P218814	A_24_P397386
					A_23_P113393					A_23_P124946	A_24_P370042
					A_23_P68155					A_23_P121082	A_23_P253958
					A_23_P20814					A_23_P206059	A_24_P38081
					A_23_P26024					A_23_P216970	A_24_P97785
					A_23_P35412					A_32_P138348	A_24_P277211
					A_23_P74609					A_23_P105442	A_32_P197053
					A_24_P257416					A_23_P163567	A_23_P66948
					A_23_P48513					A_23_P67971	A_23_P76450
					A_23_P201459					A_32_P74120	A_32_P204676
					A_23_P64828					A_23_P200801	A_24_P943597
					A_23_P134176					A_23_P378722	A_32_P103815
					A_23_P24004					A_23_P360605	A_24_P673063
					A_23_P71037					A_23_P96590	A_23_P351275
					A_23_P110196					A_23_P61748	A_23_P377957
					A_32_P132206					A_24_P938352	A_23_P148047
					A_23_P132159					A_32_P69296	A_23_P98159
					A_23_P156687					A_23_P151529	A_23_P159325
					A_32_P74409					A_24_P106910	A_23_P160460
					A_23_P89431					A_32_P131929	A_23_P94319
					A_23_P47955					A_24_P342226	A_23_P6344
					A_24_P117294					A_24_P785894	A_23_P391906
					A_23_P250353					A_24_P314571	A_23_P159952
					A_23_P6263					A_24_P281975	A_23_P218597
					A_23_P139786					A_23_P374695	A_24_P345837
					A_24_P183150					A_24_P690235	A_24_P911420
					A_23_P315364					A_24_P880000	A_23_P132793
					A_23_P384355					A_23_P250102	A_23_P306211
					A_24_P95070					A_24_P213134	A_23_P203972
					A_23_P393620					A_32_P205792	A_23_P306215
					A_23_P7144					A_23_P390384	A_23_P108673
					A_32_P87013					A_32_P175321	A_23_P103775
										A_32_P22191	A_23_P161918
										A_24_P12626	A_23_P59877
										A_24_P82032	A_23_P157865
										A_23_P115872	A_23_P165657
										A_24_P324787	A_23_P146187
										A_32_P60459	A_23_P165624
										A_23_P60306	A_23_P70785
										A_23_P82929	A_32_P399546
										A_23_P80048	A_23_P369899
										A_23_P64173	A_32_P197060
										A_32_P99804	A_24_P98411
										A_32_P102428	A_23_P207999
										A_24_P18146	A_23_P118392
										A_23_P38427	A_23_P200737
										A_23_P257583	A_23_P71037
										A_32_P93045	A_23_P326760
										A_23_P152655	A_23_P216429
										A_23_P165778	A_32_P86763
										A_23_P52161	A_23_P200222
										A_24_P260443	A_23_P64792
										A_23_P213620	A_23_P17814
										A_23_P251075	A_23_P119196
										A_24_P579984	A_23_P216468
										A_23_P35597	A_23_P34915
										A_23_P356684	A_23_P121011
										A_23_P201551	A_23_P211910
										A_24_P337592	A_23_P50946
										A_23_P10873	A_23_P57379
										A_32_P144629	A_23_P38106
										A_23_P40548	A_23_P121722
										A_23_P9932	A_23_P304450
										A_32_P209094	A_23_P121657
										A_23_P431268	A_24_P257416
										A_23_P113111	A_24_P252497
										A_32_P131143	A_24_P335620
										A_32_P117145	A_24_P388528
										A_24_P935330	A_32_P224525
										A_24_P548966	A_23_P89431
										A_23_P137016	A_23_P31073
										A_24_P274219	A_23_P156970
										A_23_P419202	A_23_P205057
										A_24_P592871	A_23_P39799
										A_32_P151133	A_24_P88763
										A_23_P52986	A_23_P46936
										A_23_P14769	A_23_P339818
										A_23_P148345	A_24_P185854
										A_23_P145074	A_24_P162485
										A_23_P86012	A_23_P34345
										A_23_P341537	A_23_P420196
										A_23_P316150	A_23_P215484
										A_23_P143713	A_23_P216108
										A_23_P215900	A_23_P42969
										A_23_P423419	A_32_P209230
										A_23_P71855	A_23_P144096
										A_23_P251364	A_32_P200697
										A_32_P38467	A_23_P114947
										A_24_P334726	A_24_P12573
										A_24_P110967	A_23_P7144
										A_23_P124912	A_23_P139704
										A_23_P131383	A_23_P160720
										A_23_P206120
										A_23_P208866
										A_23_P99226
										A_24_P390060
										A_24_P707543
										A_24_P96780
										A_32_P101313
										A_23_P132718
										A_23_P83007
										A_23_P360804
										A_23_P78053
										A_32_P127019
										A_23_P422044
										A_23_P257971
										A_24_P218688
										A_24_P630490
										A_23_P161563
										A_32_P185140
										A_23_P61590
										A_23_P415401
										A_24_P196351
										A_32_P134167
										A_23_P118834
										A_24_P787947
										A_23_P420692
										A_23_P121987
										A_23_P107432
										A_32_P29118
										A_24_P501544
										A_32_P73413
										A_23_P211673
										A_23_P29836
										A_32_P159574
										A_23_P103511
										A_23_P72550
										A_32_P181222
										A_23_P26916
										A_24_P67748
										A_23_P382188
										A_23_P50426
										A_24_P170667
										A_23_P76136
										A_23_P206724
										A_23_P167599
										A_24_P131392
										A_24_P25698
										A_32_P152437
										A_23_P432591
										A_23_P99853
										A_23_P129174
										A_24_P411749
										A_32_P125820
										A_32_P232035
										A_23_P413641
										A_23_P124190
										A_24_P807031
										A_32_P228618
										A_23_P121356
										A_23_P73345
										A_23_P326319
										A_23_P15876
										A_32_P136033
										A_32_P29140
										A_32_P92563
										A_23_P155509
										A_23_P153070
										A_24_P25484
										A_23_P393620
										A_32_P161661
										A_32_P163036
										A_23_P214330
										A_23_P71379
										A_23_P133075
										A_23_P347632
										A_24_P922684
										A_23_P92490
										A_24_P340813
										A_23_P113161
										A_24_P93703
										A_24_P357576
										A_23_P215787
										A_23_P29023
										A_23_P68155
										A_23_P83277
										A_24_P659415
										A_32_P64004
										A_23_P252764
										A_23_P21473
										A_23_P41634
										A_24_P390055
										A_23_P109950
										A_32_P226858
										A_24_P350686
										A_23_P311912
										A_24_P73370
										A_32_P29507
										A_32_P143245
										A_23_P393645
										A_23_P62159
										A_24_P941643
										A_23_P95810
										A_23_P108427
										A_23_P140405
										A_23_P141946
										A_23_P53247
										A_23_P125253
										A_23_P216630
										A_23_P70007
										A_24_P151582
										A_23_P399255
										A_24_P944049
										A_23_P54556
										A_24_P363087
										A_32_P154445
										A_24_P920447
										A_32_P222383
										A_23_P360777
										A_24_P873659
										A_23_P65823
										A_23_P4798
										A_23_P110686
										A_23_P47135
										A_23_P102160
										A_32_P41487
										A_23_P258862
										A_32_P452655
										A_23_P161837
										A_23_P142506
										A_24_P114739
										A_23_P159125
										A_32_P181107
										A_23_P217528
										A_24_P204971
										A_32_P112380
										A_23_P76159
										A_24_P915806
										A_23_P148463
										A_23_P70480
										A_24_P462899
										A_32_P192594
										A_24_P412156
										A_23_P62901
										A_24_P917015
										A_32_P52785
										A_23_P301138
										A_23_P204380
										A_23_P50508
										A_32_P109604
										A_23_P155848
										A_23_P209066
										A_32_P21474
										A_23_P20494
										A_23_P26143
										A_24_P194886
										A_24_P248251
										A_32_P118532
										A_23_P83028
										A_24_P224488
										A_24_P355816
										A_23_P134910
										A_23_P154037
										A_24_P229164
										A_32_P18440
										A_23_P212025
										A_23_P250930
										A_23_P106844
										A_23_P50146
										A_23_P117037
										A_23_P154466
										A_23_P219004
										A_24_P246825
										A_23_P106024
										A_23_P216966
										A_24_P879428
										A_32_P129810
										A_23_P58321
										A_32_P367241

## Sheet: Entrez Gene IDs
TNFa Down	TNFa Up	poly(I-C) Down	poly(I-C) Up	LPS Down	LPS Up	Iono-PMA Down	Iono-PMA Up	IFNa Down	IFNa Up	DEX Down	DEX Up
9770	22809	55228	23608	9770	148867	23452	731	10906	3700	23452	79647
10826	3075	6624	834	58504	23363	6489	55164	129880	10544	10231	124491
126	1263	9770	9776	64943	1820	4884	56261	64168	1230	6489	23401
8200	23180	5493	55291	587	23232	113791	5989	48	7033	115265	83737
5493	3838	23371	10409	64168	5573	358	83930	9787	7941	3434	5933
23452	573	54796	5607	1760	9741	10231	57589	253635	8727	8743	1381
79083	10658	9697	8575	26153	55629	2170	8560	57211	2564	4884	5104
4884	4000	50937	9991	219539	6917	1805	145781	55165	9429	623	55629
26153	22808	81855	64782	55198	124491	6624	9646	1033	10268	84870	57187
4773	57187	10826	7126	79083	51474	9203	5832	55109	80833	9473	81706
84795	716	2941	29028	56937	6342	4016	80127	26751	947	128553	1159
54796	782	84795	7220	140738	841	9770	124402	10969	23070	4940	113263
219539	5908	10391	7474	3615	10935	126	54680	55872	7732	9353	23500
81578	79602	55198	113263	1033	387921	8200	57211	5865	54101	4856	2627
10391	11072	6840	28992	389058	84128	10826	1387	64943	5687	1305	8030
358	79003	51161	8491	10826	3482	4053	6909	1660	152992	2615	10574
6624	92	311	10715	81855	8767	1410	7018	6560	27074	4082	57721
10656	3429	113791	60625	6525	593	5010	9728	991	3985	4599	2888
6445	604	26153	80821	246330	51393	23371	192669	64417	8989	9636	6041
3667	118932	64393	6314	4884	6675	81855	5515	84823	388753	2036	2040
7481	158160	9788	9744	3632	9123	9079	604	6790	654	51704	51125
2049	23524	8200	10284	5333	7799	5739	7422	9493	10715	4982	9262
59277	3732	112936	1051	57291	4942	5493	84896	4000	7130	26153	154807
5328	8349	126	4289	631	4090	51704	9394	57291	340061	9363	56902
55228	6990	11138	23471	84795	25953	2619	2321	587	57169	4600	7048
140738	81566	79960	219743	4773	3099	10398	64417	11065	26157	150	149371
2115	6289	10231	11167	9289	55135	94031	10193	5136	2905	5321	4007
5608	650	29899	157378	10391	25801	6275	60485	3161	4504	6525	7136
5745	6242	6604	57223	9118	8336	7205	4037	6525	23209	5739	148867
1036	10107	55347	8771	7481	6820	1643	412	5959	950	54742	5587
587	9775	1760	4651	131578	11277	415116	63924	3925	415116	5493	2962
1760	29110	5333	4670	4833	26135	5157	201626	8761	4494	7481	1528
29899	170954	374659	9868	10813	3987	51285	10228	64393	3106	3660	84901
84253	23493	26160	60673	5959	80854	55228	64431	338657	79570	58504	121512
54742	950	22927	10397	79629	4015	23500	54947		124491	10865	5144
5836	200634	83660	23064	10278	716	8434	1456		4615	51554	2786
5136	10642	10602	3192	5866	10318	23338	3096		3140	64108	7474
11113	3988	58504	3708	6920	8780	51554	4839		623	9079	81502
1289	4313	10628	51592	285362	57559	84134	10772		6672	8989	10311
80727	79780	1643	54882	64780	64968	4047	10990		8349	1382	8934
64393	55738	1265	56681	9820	8850	54742	84064		80124	10468	9559
7056	9446	30846	6093	9905	23456	80128	9733		968	8506	51340
2170	151636	79718	640	25956	2037	311	11214		2745	366	10053
81855	4151	3615	9086	6624	9236	4940	1161		6518	7453	171024
4675	4300	23199	10952	1265	116496	1396	665		60489	5721	196500
2887	51114	23208	8050	23371	51667	30846	8527		5685	5866	800
389058	3459	3632	9056	26355	64969	2318	1514		10791	5920	976
121512	4245	23175	247	161	25822	3815	8243		3957	140738	25932
9079	644	57698	10285	10962	5638	84795	4216		9023	11113	9702
26052	64651	80727	84932	8729	84818	5792	53918		11118	6624	4649
221002	7357	51523	909	84279	23585	58472	10127		5764	57125	132720
23371	25979	358	1479	54985	26509	3671	143187		26499	3675	8737
3625	4281	5339	1116	8497	5157	2934	7378		10475	1801	9604
2012	57162	246330	23209	5745	710	6387	1611		54919	595	27034
5959	8613	23255	23635	7226	84064	57659	9702		55920	114785	29028
90427	10237	3385	51465	1975	50862	23208	11120		26272	972	5980
9118	4864	7485	23224	22932	51340	54985	55004		10379	60370	56133
311	54205	79083	25865	10891	53918	3434	6421		715	6001	55791
83660	9584	84058	26135	27239	9654	4061	25822		55905	10437	80310
6920	4343	51704	829	1639	29761	80017	2734		137075	56256	1605
2149	25780	55071	9586	3821	419	11113	4925		6303	10312	10564
2232	65110	220	1959	5493	54502	2628	54502		3601	10398	943
9934	84910	1033	4149	875	3157	7114	10123		717	5436	3708
4013	10952	275	6885	3972	151636	7145	3621		26270	246330	57534
56937	5861	23051	91151	9203	4239	389136	3836		23524	55367	152831
9610	84128	11046	9817	6445	113402	1281	54957		79073	2634	1806
3764	1890	79885	55829	53635	153396	64108	57187		8651	4773	29927
5339	5754	26240	4306	3590	27031	5627	837		11145	147906	1429
338382	9698	9054	5930	64393	26959	51161	122553		3309	84795	1244
631	11277	50814	51193	6932	4311	4833	5878		834	11035	8520
10234	4664	645	29080	3835	9354	8309	9361		84955	54985	3957
117178	163081	79870	55327	26063	4154	50937	54093		162394	400451	55699
11138	55603	11015	83930	80727	55602	5441	65996		9249	3620	10797
10477	7850	10650	3162	8200	11260	10682	8668		55337	80176	2167
2941	10525	23452	653	84273	80821	8519	10371		9698	2151	55041
5792	144402	2049	81671	55845	147183	51523	124411		3659	5420	8111
9481	6424	2170	23503	23641	124790	39	29880		4502	10616	10897
90853	25840	8988	9702	10980	283635	26153	55738		51619	131578	51780
54518	9933	161	50999	10540	247	5920	5495		4343	161	84932
1780	22904	2318	6251	5859	8204	306	10475		4232	6567	6491
54477	4147	3815	7172	25792	54674	8991	10495		5696	23396	1654
201161	5664	8266	4704	11230	220906	5549	10904		2267	10435	54816
10891	26524	25778	81556	11267	51400	1622	1452		4496	79991	94104
8309	6711	23500	7534	83660	10950	23641	151188		4061	5598	134430
11000	8394	9820	10598	5153	466	348235	196441		5699	51673	1545
2318	23035	2224	79007	5598	4211	90187	2553		80128	3384	6768
51523	3176	10493	9258	10969	5428	2036	6774		629	8519	53358
2139	3985	64943	5580	51161	57181	10278	8336		10346	4061	8510
182	60559	9118	201595	1801	4649	165	221496		3113	9203	153129
117248	55362	89891	152926	58528	7033	23	3052		51280	25878	55004
55314	340719	5264	5908	1294	3187	10437	8650		710	54540	10015
7022	3709	5860	8880	2941	57674	1294	55731		55748	3516	54997
10659	24138	23075	7514	54742	91694	874	1650		3937	4482	92912
3815	200894	7936	23473	10165	9908	994	90317		23213	2564	9412
5420	29843	79629	3209	8270	54453	2319	23595		3108	60558	9891
9697	5806	7389	22809	23396	55236	131578	4331		23555	624	5627
58528	10171	29901	2923	3177	144402	11167	4741		79132	8310	92017
4135	25914	5425	8535	1396	9830	91624	80854		4495	51035	1024
2273	55824	57653	10221	5136	3336	3625	153129		5698	9610	8761
153090	79016	10966	3655	79885	3344	9104	3127		374403	8605	205717
2852	10001	25999	134430	80263	28981	9905	4931		3428	6518	10010
30846	660	84817	51175	3614	9794	4082	55605		3134	7450	55508
335	10634	7414	9076	1465	28514	6281	7586		9056	190	4969
4856	10767	253635	10773	201161	8899	79870	6789		51251	3669	6376
25758	116461	59277	54906	5646	660	2949	1488		10616	5720	3091
1901	79365	81691	43	3069	7257	51063	27295		140691	10391	56900
4774	6856	3204	81706	4135	23294	9246	27095		441108	9052	153339
9201	669	140738	25976	8988	29957	5339	5870		24138	64168	83734
6297	10190	4884	51538	81578	8934	246330	7110		8337	4053	55746
9289	26157	92675	57466	5236	221395	1265	137075		80144	54676	153396
2350	54529	58528	4090	64411	5698	1891	50862		3698	3801	57223
5333	5911	2013	4851	10155	10512	6839	54826		58191	81855	55314
28951	7126	6584	5793	147906	3185	404672	5706		11119	8871	1365
2050	3397	1718	9158	5256	6491	140738	489		2766	6932	1973
10231	114908	23463	9489	1643	54737	5510	813		440068	55621	10040
64168	56902	79654	54549	7450	8087	366	8324		10581	259173	9086
1026	55829	10497	64969	6786	79132	2224	91012		3660	271	126208
2274	677	51062	55916	1949	79886	64393	30836		54809	26000	23473
6840	1837	5468	79101	2949	2766	5664	4629		3431	1663	3161
8434	23232	1305	9933	55367	55696	11142	114885		3665	26499	4606
23086	54476	23171	5586	10844	1193	9064	167227		284	10758	5567
875	54468	285367	9450	9349	5607	6920	5791		952	149420	9943
118881	7545	5792	6491	10477	11226	8988	59349		10207	4047	1742
25827	8785	6919	10524	645	401152	822	9581		10384	144423	64747
80221	10938	5438	57705	10953	57187	5420	14		85441	8739	66036
51285	119587	10267	4055	84276	10447	7169	4238		3122	8878	57211
285313	50814	1891	2627	3745	836	81035	867		5721	9635	80267
8909	3696	10278	4800	94031	57162	286133	29066		6357	57037	1475
27239	56339	29954	1452	57653	6237	6840	3040		151636	9905	25788
8677	64750	5498	23215	51673	2905	1953	685		3429	22932	586
1606	84641	64210	54556	6297	115265	25987	246175		23657	2949	6845
23171	9693	51285	79652	79365	151188	3660	5550		9147	79870	60485
2352	3276	5859	9908	4201	2956	25840	220213		23586	3159	6738
389136	4704	784	6745	10610	50804	275	10189		3017	8061	2149
64943	55454	7084	57062	41	55508	6274	23168		11277	118932	4725
10165	1009	9203	663	4608	6518	84532	2801		54494	2274	51569
6525	81502	5236	26872	9677	80010	1717	55660		219285	2224	10912
342035	1848	26355	23480	2036	214	1289	6667		10437	176	25942
3745	4739	81552	3267	26001	2622	9902	10874		5610	311	4154
5355	9144	2653	677	6194	3726	7070	80012		5359	8038	8202
112936	4092	26052	9575	22818	5562	79774	80237		197259	5209	200734
11075	134147	4833	23013	253635	4245	340371	90957		3433	7317	3175
3177	23143	1497	23433	92799	23764	9636	55884		7412	11119	5428
55857	341	8800	7543	9751	4055	1123	6607		26292	4201	64895
6310	11177	8309	26053	6604	56951	344595	10157		54625	136647	241
56776	3691	55116	7388	5538	55728	6678	10229		3078	55526	9575
5829	8878	57291	9044	10497	8863	2615	55015		3133	439921	2686
1643	121441	51616	10912	90427	3241	1490	790		3430	1033	5225
3613	3957	10682	6782	64757	6738	9509	5034		54739	64123	7681
8497	970	285362	1263	7086	976	1382	5686		1520	149111	399
23641	11120	4215	340061	84179	523	309	10159		6772	3489	80854
1949	57650	79710	51700	7784	81566	1464	10458		91351	7942	3176
2650	1027	83987	5515	5498	9890	3590	10658		9068	197259	3680
26751	7262	10980	9097	539	6670	9289	4250		83666	37	4853
8869	84196	25792	4811	64965	2335	3384	50619		23037	129804	3755
5050	5683	2145	6434	51308	2962	57125	197131		9246	54919	55135
200942	57038	79699	10767	221	114134	100	23390		2633	7008	6856
54985	4211	26115	5613	4736	201626	6764	2690		51056	7056	256643
27315	80210	8273	55827	6567	79633	25999	51520		3109	5959	9037
3615	7424	26152	2131	10234	8030	6273	9994		2537	8911	23328
136647	7779	10422	3660	7423	4504	7512	160760		87178	51021	8805
57134	3977	79774	116228	1459	134430	5799	3842		3800	6920	3658
645	5321	54985	9686	9270	81545	2191	6788		2634	7022	523
8270	1021	129804	874	28974	65056	1760	7345		972	1725	64397
368	29929	5510	10802	84976	166785	115265	7626		6347	23139	26271
57509	3688	5829	2079	81605	9039	5866	124491		56942	23524	29843
23255	868	132001	55229	27043	1528	5959	26135		3965	10980	4103
10493	27346	8574	6821	51693	51251	8743	468		5920	4608	9879
1033	24145	10477	8531	84058	90627	64780	339175		3620	7423	51495
25907	58191	90187	221895	55228	9100	57653	23515		9473	80727	9236
26063	51478	6525	1644	10493	2969	3667	4534		4283	9023	3053
6584	427	53838	6865	4126	3937	8605	84133		4938	10384	163081
9104	83440	10165	54497	51754	6322	7414	10625		7453	11277	1912
79629	7001	23593	23286	2184	58191	8266	3717		63027	6810	5412
115677	10207	2050	5684	55898	153339	857	54542		10561	4151	81545
477	6627	51693	9249	79960	3915	2232	593		11274	5648	3185
79686	1994	5372	54619	84817	4218	3339	5584		3434	162417	10205
147463	7494	84823	7678	8659	55603	1528	6873		3669	114990	221035
9828	9353	875	79886	5050	3091	79140	4683		10068	27175	79646
2869	3557	221	5663	5339	9575	144423	57534		684	2049	10715
4237	55773	90736	4616	90187	158219	26063	151987		4599	2131	2802
2059	51105	2582	57650	9514	4853	221	2962		8519	79018	11167
7414	7113	9751	8894	404672	5699	2550	8930		64108	114907	5453
79960	8880	10055	4218	5863	10451	4130	9730		4600	113791	1138
1462	3422	25827	4864	256933	26973	6612	11196		4940	83987	55728
3235	22990	55367	51742	63874	3397	58485	3185		129607	8544	3949
6932	9244	11022	7113	285195	443	9935	55176		8743	221908	7732
55366	55707	4528	7546	26160	60489	5476	1479		10964	1953	419
8574	5690	1410	55556	9079	51720	190	2237		9636	29901	9232
25956	9972	22818	7475	90853	4664	79083	55638			874	79694
10610	54464	9469	2130	10398	3601	84253	9474			23654	4583
5308	9582	93974	10210	203286	55062	10435	5272			83442	26269
8701	4800	340252	132864	9482	1513	6567	26057			7077	54664
5256	54888	29091	3735	219927	23473	784	25949			84058	64754
25925	5611	26063	5325	3385	3176	80833	55023			5476	10159
51062	8737	3925	8148	8544	64747	1801	85865			22920	27430
51673	3786	9645	27065	11315	54521	117248	9857			274	5150
23155	3105	84056	85025	8309	9603	2941	10972			10298	51400
4833	79961	8933	25840	10400	83737	4232	89927			51274	6721
784	54809	23558	8366	11022	91607	83987	8038			152992	3491
55450	29940	2232	10451	118881	51125	9582	905			3821	4293
1382	475	25956	5939	2232	6357	22932	3680			54984	55714
10278	1902	55686	10668	2049	5781	2582	85476			81605	84818
8893	2224	23641	9123	7311	51088	2014	967			10540	165545
147906	8829	55146	27332	83461	6993	7168	3659			26052	10135
4926	56929	150383	6443	340252	3454	51693	84067			80017	22926
84650	84333	80178	2819	439921	83463	7784	9686			6494	340719
340252	10447	84273	54919	7512	55905	85456	9131			1643	687
23051	1806	23396	59349	2318	81556	2634	92017			79132	4504
55198	23774	5538	25897	10062	23760	3990	2560			90427	84064
6781	10594	79635	54581	293	81786	79885	51283			11142	6093
84289	80025	84260	6376	6206	133	5890	79794			8786	10808
55353	27065	7507	4915	7108	54888	3177	9685			23199	7057
2697	9266	5256	6781	8745	6093	4739	11014			7158	2523
5600	152137	200942	151195	25999	56902	80727	55320			50937	81542
5866	6821	54065	91694	8086	7097	2869	7453			130271	142684
64780	5660	54952	835	83871	55004	5445	9362			4724	90523
152007	51619	8802	10252	23452	3459	3033	134492			3309	9525
8800	567	3064	10810	9380	4616	128553	3416			731	79171
79774	7572	5834	149371	3202	90850	307	3131			10878	367
81035	7091	9482	217	123096	4247	25956	83943			51478	115572
51161	4791	7976	219899	2145	1266	51619	6446			79591	23141
25837	4621	4782	51366	6597	329	152007	25891			80318	6885
3590	10866	8501	65220	5425	23037	3491	54832			10781	89797
41	637	10732	84910	127281	5933	10581	23140			4135	11260
10966	56983	10398	222194	25837	1974	4013	11235			9240	3998
26001	4060	5865	22904	51011	84168	26240	24145			84752	51175
6405	10102	1639	1902	51616	10791	9200	60488			3316	7857
55367	6322	1717	6198	8502	28232	23199	1213			6387	2921
56967	23373	8677	29843	2139	2987	5980	115426			10263	23512
1410	5151	57707	55290	54867	3717	84276	5997			9535	23433
7976	654	10999	5026	89891	60485	7481	129401			5010	7014
23344	6939	153733	9314	114790	57038	23475	7292			162989	83440
55347	10810	9610	26207	55347	81622	2650	5707			6100	3437
340371	9588	126792	5270	80759	8354	10758	5926			9056	3005
55809	441108	2021	3957	6636	374408	8677	7804			5863	5002
57698	10486	2852	23308	5355	3574	200942	83989			8626	9475
9586	53918	51409	1783	8506	26157	4600	1690			10013	29957
274	2766	123096	4430	147965	4862	5376	9604			89891	10551
23236	3959	9130	5649	84722	800	966	5638			122953	8437
55604	5318	5048	84886	114785	8763	27175	54471			199746	7433
1945	50853	6510	9813	3603	2720	5333	3182			79631	84168
23243	2995	8270	25953	27243	9857	58499	154007			59082	147
9054	2252	57213	84085	79711	567	3489	2803			147183	50862
9203	2987	27175	11057	79991	1674	10493	414327			124152	23595
2564	1230	1073	2553	5436	10207	284119	200734			9246	84677
26355	11118	1069	290	80221	54468	29911	1104			1153	58488
253635	10092	587	51340	1113	8666	10974	113402			10403	830
64411	10384	6641	121441	1026	64750	51226	1601			11152	51571
4643	1820	7639	6738	2013	7321	10980	7107			415116	6866
55653	2332	11000	26149	4053	5920	7077	2122			84232	8763
57659	64208	6273	80267	311	4495	2647	64168			85352	9643
26031	10451	201973	3454	6611	8560	8483	9550			6320	1490
26160	7405	6713	122509	9200	4162	90993	6430			29907	5169
5863	6197	78988	2664	57473	6774	64598	79872			10974	57045
7436	81688	706	5054	29907	2674	51062	86			7297	6670
8786	4947	5984	54800	140467	399	623	5711			81035	55827
5099	8336	54742	55625	158	8517	4782	51765			23604	5861
79885	10146	94107	9039	23593	4502	2159	84085			64110	10773
275	5696	64757	10385	8775	7403	26030	83932			4035	125144
57291	134429	89845	51569	90161	10955	23396	2585			1797	9091
9751	26030	6567	9588	8701	29015	5836	3267			4017	716
114990	56951	404672	143686	7089	58486	2592	51747			55845	2824
5763	6792	7423	415116	51293	6672	6576	64924			220323	916
7730	3717	79672	140691	10476	10810	9118	1211			84548	1200
57472	391	57541	2820	1000	4828	55809	162073			375035	26121
22800	6747	81578	5756	1382	6307	972	79036			2196	5562
25959	1832	5095	3977	23139	22926	3727	3150			3727	8483
55686	90850	90853	6441	81888	4500	51246	339122			7127	55293
55752	10346	64598	905	132001	26993	60528	5226			5438	23077
23353	55681	116840	6430	23199	55183	127281	6768			92211	9368
2030	7873	27013	23429	5351	9337	79365	148156			3373	2192
8536	9262	55845	6868	64210	253959	9145	57703			5236	79666
5742	1244	54842	6451	6228	10808	11277	7374			79654	10418
7078	162394	80119	80021	374659	128077	84317	10469			5690	9180
148203	3998	3020	113402	63922	4217	83442	57669			4130	799
51454	57169	55846	5082	128240	1806	124152	10294			3216	5295
246330	10282	6901	5997	8802	3772	51065	147183			4016	92
149345	6518	5001	6696	115362	4490	10312	285282			10322	79886
415116	7097	10781	24138	10463	9465	3868	9076			3111	1910
23301	1545	4774	84220	150	22911	10516	22889			1847	51720
27122	6993	23201	4629	22933	163081	2013	5165			8434	8428
5264	51537	10534	1839	64598	10010	1031	57863			1428	11098
1287	843	6932	2309	5095	2267	51659	60312			53917	1326
64065	57125	26005	9516	65982	57650	7078	91603			834	10935
6678	80219	29907	10260	10644	55041	55266	27031			3671	4811
9759	1051	3300	3397	309	51330	9610	5966			730	648
5646	5157	11075	6005	506	11259	10577	9689			91050	8863
1031	1266	271	183	1856	122786	3068	8323			94039	6695
57653	9857	3682	3475	55146	57630	27122	54517			4281	57038
824	6617	1289	7857	23208	25932	58504	6747			55337	260293
23	6672	84253	10581	7205	8882	7465	163049			720	2632
387758	3937	22929	22992	80336	440068	94239	19			7980	4675
23208	9789	124152	9584	90736	1973	5050	272			8896	10146
54065	10912	4130	26121	93974	3145	11328	91050			55323	4008
10253	4121	51481	2995	537	3998	2196	3687			50488	3187
3632	8291	203286	283131	56257	7127	6932	26985			55070	10643
80759	734	21	5781	2550	3005	23177	55623			5333	1791
2171	3106	7867	1386	741	57498	10536	6286			358	152100
55251	219988	23625	27249	4774	6507	1429	10336			7318	9971
54843	1318	39	5970	6904	80144	6604	80896			8309	134492
51011	7159	4135	205717	7942	5150	2706	55033			25865	9653
9200	1193	57509	10544	6339	162394	4811	5607			83666	8087
9639	8510	54942	51720	57509	64895	10535	59345			8729	29896
51727	3433	201229	867	51079	843	220323	84081			10278	8882
84848	3600	5959	80176	56006	1364	55766	10827			23558	60625
4258	79668	7248	5226	9645	51175	8644	11334			5339	22943
166	254887	10565	7756	6160	390	347	22862			6158	2309
3603	23286	389058	79016	3727	1545	678	6548			10055	23035
678	29015	9897	84128	2160	29843	10062	148254			94031	2180
23382	6294	6905	84246	2937	143187	4637	3658			4835	1974
2934	57551	11113	84878	81691	8837	7106	4217			25911	80024
9924	79140	84289	7314	79078	60625	23623	204851			10856	7534
54842	54502	327	57532	190	205428	3281	1523			80152	57569
55331	1655	83871	6242	27175	10146	2948	92595			92799	7266
57037	4221	6656	3133	57659	10437	92667	10914			5694	81556
7049	10581	23523	11262	10781	3087	81578	4942			10314	51747
2036	23141	63874	26046	10244	80024	10791	11051			57761	64083
1028	9589	118881	55278	222166	200894	3140	64375			7982	23531
64598	5698	112487	144402	285367	197259	54796	10484			165	6303
23177	25825	3033	10965	271	10767	79629	8669			9144	1672
576	355	28998	3400	51608	3175	27315	94056			25873	2956
65108	4616	1382	771	200942	23213	10630	1022			7108	7267
2949	3665	1975	2146	56926	26269	9420	8365			2258	10928
55733	4651	5308	54704	5303	65264	439921	26118			286	284
10650	2982	3614	8365	6001	152100	84056	1674			2318	10150
4882	3553	57486	84064	221302	23443	2876	440			3017	6047
9949	135	347862	9021	23464	84254	2946	23232			1465	27112
1265	4067	5050	10299	10585	9747	151636	9446			50853	51663
6387	261729	54841	25963	2948	54809	84279	23111			576	7257
58504	286410	147965	929	8601	11098	771	4690			1778	7837
2842	84749	8310	10788	90701	23586	84817	55120			9770	10276
221	60489	51063	3283	10300	8013	8911	5576			352954	6342
7205	9603	2571	3336	7169	27250	11274	27161			344	83989
94239	10139	9949	6728	140597	7098	26580	83931			1482	72
26017	861	51490	64167	1606	51663	59	26093			23132	9354
153733	83666	127281	55120	7077	29940	9168	64778			219539	4316
3202	84677	5394	11118	6201	23555	80230	54732			9820	55638
7556	2526	23386	23522	166	3078	117854	9093			7784	6990
79991	10957	2115	5718	9130	26271	4832	283131			79083	10100
55845	54919	84279	51309	5947	8737	7389	78987			6230	4942
9317	1665	400451	10049	9973	25840	285362	10424			4615	4113
4130	91607	5863	6150	10450	27430	176	5925			11230	1368
1639	2701	196483	3303	55116	3612	25903	25861			54707	55215
3316	23760	2184	56943	11145	7534	10899	54906			155400	3131
30827	1001	5188	2034	53838	374403	26499	5581			27294	10221
9915	10560	6678	4582	23498	81688	10234	5965			2717	56674
57539	8714	1107	80273	521	83666	338382	80155			55214	3612
26999	10314	9905	10254	3543	10904	3728	7574			2879	4101
10969	81844	10463	1513	51035	10486	29901	23527			9687	3915
2160	9950	5916	4998	118426	26292	389058	6049			2852	1843
4608	5962	64756	51773	3925	72	2896	113510			91782	51136
6444	3437	631	57128	3912	3055	5156	1459			25777	56929
1278	4247	8553	60559	51024	116447	1152	427			84065	477
165215	148867	23229	4928	285401	6578	730	10926			147808	9039
8242	9706	10969	57478	10403	6047	2517	902			22927	117248
79635	8804	56776	8087	2021	1326	25864	4141			83593	11341
114915	9473	501	1573	25764	79666	93100	8813			26580	11082
991	3898	55752	55770	100	29927	23175	55117			374655	56681
55612	1843	5836	26585	10901	9147	2030	6730			10953	57291
1306	2627	259217	11228	221002	4493	140465	10001			1628	23443
6196	64091	5279	26269	4714	3134	10659	51710			51285	84002
57505	89795	23446	57498	84253	29896	26052	7320			5880	26135
2006	8859	129303	10063	23187	153129	89891	5511			56980	6574
8991	1742	10069	10379	2954	84910	5720	11102			51244	6646
10098	1203	60526	55707	3064	1848	2217	121536			55686	55291
147965	219	23588	55773	4913	11101	90853	26524			11328	1041
3554	3800	3590	9026	6158	51747	287	257415			1396	8546
54946	43	10540	54904	64064	54407	10903	3628			27243	55681
85439	3140	5355	1195	2852	6990	6507	29080			2791	8406
10732	7186	5880	10643	7297	10282	129804	54882			39	4500
56172	79132	9786	8829	10412	5055	85352	8445			644	23429
7035	23586	79140	29959	150864	80194	91304	90324			55116	29940
8933	8325	83442	51439	1797	4683	4174	55791			9810	28951
22875	5771	90427	114908	5880	8626	7008	152137			63027	120071
1305	26292	58485	5356	10856	57045	10165	3145			4126	26258
23173	51088	26984	7052	11180	8337	136647	5409			1459	3145
29995	523	79649	1075	801	26046	90427	11116			23208	9167
1891	9182	11159	57492	9828	261729	51071	3043			5698	58486
8092	64215	6301	9202	6210	1230	290	6046			23255	22877
54504	1660	25906	9712	482	64083	1639	3980			28512	26084
203286	351	3159	1666	7447	8870	118881	51340			7311	81786
501	23213	83719	58191	4528	9525	5860	182			22863	9201
89891	719	10609	137075	84823	23512	26355	687			25956	10814
1396	5292	51540	143	23163	6890	55893	2885			2766	5793
84976	8517	56954	30844	26000	81502	5328	3344			10476	57493
55786	4217	80304	7074	284942	26121	2275	115123			23070	9332
84273	6892	340371	23012	10657	26272	51293	80144			9569	6189
987	283635	85352	23168	23382	54464	79635	166785			9688	10457
5325	80308	131578	2564	51226	23141	84316	10213			64651	22890
8501	9945	5910	716	955	134429	1033	10464			6130	200894
23187	9056	4675	57708	57410	3800	5193	3135			9582	9510
6383	4780	1606	11277	79576	4060	1073	10392			408	2139
9314	166785	2026	4621	28960	51107	6320	26048			90853	205428
199704	3791	10579	10172	23625	3430	201164	5873			7030	51363
3902	374408	4291	9107	4647	8546	220002	83544			10916	26122
255394	2212	10749	864	6181	5743	25992	57786			54625	54704
23463	246721	3316	10658	2806	4814	10940	54619			1026	9110
5498	390	5525	50484	4337	51105	2151	337867			55700	427
55526	4163	149345	84166	83862	79780	5338	81037			53615	10810
8871	284	54996	10960	23466	3688	23228	10890			613	9465
285362	29927	10160	1999	1201	219988	2633	205717			51693	4502
928	8542	11344	4853	6273	63027	23466	2332			55847	64318
202243	79762	9289	5290	6622	80149	93974	80755			7769	8394
9677	6386	7301	1244	10295	1051	8092	4957			9118	4490
162417	1591	8518	6421	7415	92	114990	79912			57326	79633
55893	25932	84976	375743	358	84955	340061	55810			1152	55454
291	23764	23155	9829	1466	9107	51172	3454			2817	144203
23543	9147	130617	23451	27040	2537	55686	201895			4343	3988
6919	8710	23287	51363	6130	22890	55526	4291			5768	9788
8988	57045	54858	5562	2647	57488	147965	5621			201164	54521
1428	3454	9349	92597	10439	3428	4707	25788			22870	3336
1896	3726	9590	55074	54858	10560	1193	7486			7089	3908
79699	4189	10233	10146	29901	10529	5833	26092			7936	10092
92154	374403	7260	1200	7381	4501	5598	2804			7389	3397
2051	197259	4773	440068	9670	5764	8714	80232			91039	10904
83461	2791	23654	56882	746	4494	200316	27111			25764	247
847	7266	4337	6498	991	79961	6786	60685			79096	56255
132	334	6117	9034	64359	9246	1346	9570			1192	51105
83448	9829	7730	22898	7317	55681	81493	57650			10589	59345
9891	51765	84650	137492	140735	30849	2064	54557			23475	285733
25792	10483	9973	6143	25873	5861	5916	2296			8988	23363
91748	5687	11230	126208	80304	3433	9270	7109			5608	57498
5824	9510	51004	7307	1107	8942	2817	7693			94107	4495
57035	11057	63897	9972	5705	3659	347862	54925			5089	3992
55342	80833	84939	6007	84148	2252	3215	22934			55748	4747
3257	11226	9363	60496	908	2686	8786	51507			6275	26046
79716	340061	2949	7290	7507	8510	11135	157638			133957	23774
10534	3157	55809	152100	9016	467	9672	144402			10493	10920
11016	6890	27101	2354	128346	8325	3925	23012			5202	79814
1429	80896	55187	57038	57125	1837	4638	10621			203522	51068
2888	253959	539	10616	7389	54704	80823	8546			752	3087
84722	694	55893	4791	148327	81542	54492	8491			84179	8323
3641	8975	5338	4794	260294	56674	55367	51095			57418	9126
7450	64332	65982	4783	2050	83440	55752	10054			25999	55573
79654	6507	9915	9354	2171	4597	56898	23099			27076	84641
9905	84955	2617	23647	784	2332	56967	56904			10981	9107
84276	79642	5557	8767	25906	26585	4524	2591			5606	64417
222223	3430	222234	57559	55323	478	10476	8798			91289	783
79718	4862	55238	6792	65108	2920	84650	116228			51629	54407
540	10769	51065	604	730	4496	203522	56937			55249	5781
161	54187	55778	10294	26152	55293	587	5583			90736	4163
80230	51202	64780	246175	3476	123	23075	51429			51172	4837
285367	23657	8701	5686	3728	51068	221002	57110			23768	10767
9467	81542	57804	25800	396	2669	83871	65977			3875	4363
23523	2720	6130	64895	8800	6646	113612	10090			5096	6591
83442	3091	89782	25852	5432	3383	79991	55818			29988	201283
131578	10105	91833	11197	8677	8394	5355	81609			4174	4885
51065	80194	203259	22926	51172	57493	10403	3397			441108	26115
10628	211	8165	10435	59286	3965	25906	1147			79629	9747
4335	10537	9079	51014	54946	7014	10618	2131			29952	51107
3476	3096	51554	23411	4705	3620	116028	6821			6191	3688
6604	2537	6444	84749	10013	10140	10534	79631			9917	3554
117245	154043	10395	5604	11113	59345	2662	219899			10455	30849
51063	10468	5763	133	4919	55573	50854	4734			1639	123
6275	5533	6235	9839	51530	10346	5188	55696			4926	7103
9649	6773	117178	5460	118472	23328	64857	10006			5998	6289
1073	1910	80222	4947	23523	10092	9144	1399			7702	415
57211	5699	1396	55041	79774	85441	1293	4659			8497	4128
57092	26272	153090	6446	1410	6303	8076	7534			2662	1051
5910	54829	55898	2905	23344	1832	286257	378938			54674	91694
5880	83935	6194	10157	10907	4008	55366	51669			50814	4494
144423	64417	8506	219972	6919	9737	977	79866			1265	80303
26240	5359	10327	23645	2159	8542	4815	89122			1540	25840
54621	2267	157922	4179	2743	1601	4608	112858			21	5366
25987	8572	7804	65979	55604	10068	3431	51303			2350	56339
348	64318	4285	84275	10579	7453	23051	26286			84273	1734
594	114294	3163	9772	155400	115123	501	55858			151636	4493
91833	80150	10951	10006	201229	23035	26031	345757			79711	54468
259217	3601	128308	9129	8896	284	113452	51309			90362	9950
56256	605	55653	9406	6039	5610	3745	29914			51398	9337
2571	972	2806	115294	6235	54829	10314	79007			63898	2308
7485	5610	155400	10241	3682	10561	92799	26005			64091	1231
55915	10068	392	167227	4234	490	64420	3428			28974	1831
6904	87178	23107	3566	2067	221476	717	3708			51019	246721
271	1528	3235	157769	54987	51363	9934	60496			6274	4496
1307	6357	54884	2022	79065	4982	6603	116447			6339	4900
4881	51667	7384	150274	54776	952	8933	219988			126328	128077
79710	57128	9324	166379	65057	427	51754	83440			79178	9068
8908	7124	6307	79669	367	11130	10477	55922			162427	478
127018	7292	11264	9969	37	1520	1102	28962			2629	54829
25980	6237	27068	9559	57730	56339	4237	5782			8567	6288
26013	4356	79716	3460	7464	9126	462	166379			6627	10642
10980	3965	56937	4717	9810	4837	8907	65010			2869	54532
286133	10950	29988	4217	10865	10135	51024	85415			9049	57488
5898	11119	6445	466	2051	23774	6494	10598			405753	169200
404672	1906	147906	11119	23401	6364	80178	10020			55013	5660
5095	958	10455	6788	10749	10630	25953	1638			80221	80146
7867	6288	57212	4232	11052	87178	23463	2923			203259	5166
4815	10437	306	84146	5437	9180	57473	7307			23552	253782
57150	140885	4736	6520	6444	64116	55845	81542			51754	3110
5525	8837	84926	401152	83719	8676	81552	9748			84883	5962
5859	84254	114796	10208	9911	84641	85359	51363			53635	6294
8483	121268	140467	861	1948	6386	11315	80723			54878	4616
284942	5999	6883	3185	2582	9023	284184	9693			55653	10140
80856	8337	10654	9750	1953	4790	1107	2676			60672	10594
7431	10135	26001	23035	3373	1117	4582	3399			26063	2357
29902	214	10856	800	56965	56892	27243	10810			28998	2006
51616	3134	203	2181	64223	91351	4913	25853			475	91624
5549	80128	55331	7056	284613	7266	50853	56942			64359	135114
78990	54674	1482	10276	28985	330	169611	811			333926	65997
2173	3078	152007	57002	57176	54625	9482	23480			2801	10560
162681	9068	3832	11104	9785	5962	55337	85403			5216	1660
4913	9246	79078	1066	79154	10642	9751	1742			558	3791
54463	2920	29105	3105	26240	8519	1278	23049			23643	9197
6235	4790	83862	57187	51490	4792	5698	7699			6992	334
9026	10561	94239	10342	6840	623	1889	55632			2999	8404
26115	4520	6920	9445	8574	9473	706	5504			3425	1665
51429	8828	166	3037	2350	9420	79686	79888			9862	80144
9973	55573	3868	57602	9673	6773	4035	54529			112752	351
4232	91351	57659	5329	5479	3575	1606	171546			79595	57551
8861	55214	136647	634	55653	10457	55071	27086			9482	4501
9145	490	2196	55207	5763	5918	83461	5306			10536	54476
27068	124491	3177	57188	78988	3988	10455	84706			3431	754
114795	3384	7169	26270	10169	9950	55187	282809			60528	6578
1778	5721	1801	2956	26751	55454	79019	5971			5699	1655
1879	7127	517	60509	5441	3576	374655	23262			9053	4121
21	9180	92799	26511	84134	4312	64757	1513			29115	1580
822	10890	29855	2212	26502	56929	3835	55319			7205	7704
10497	5055	221294	6385	81619	9197	22920	9933			10623	2289
90187	8626	8536	150275	10322	10594	54952	81545			79974
10982	11259	9670	145781	4636	5359	51019	143384			84975
203	5971	51372	2591	5476	64318	55116	55215			116840
9185	1116	51011	25948	9577	3434	4599	26130			140467
84034	8676	11336	3187	6320	2921	368	3376			144406
	7057	57176	55215	80279	6648	6919	3329			1520
	116496	29094	9943	8479	6772	4281	23137			286257
	3135	5866	646	6404	9068	78990	4853			3300
	754	5590	6518	10399	4163	4856	23143			4122
	2118	115265	10525	112611	54476	5364	23471			4857
	55905	4598	22944	157562	3791	57326	821			822
	6772	79682	23325	57209	4283	201229	8886			537
	9023	25758	3621	79586	3135	9324	131566			2314
	340348	51071	22990	4130	6352	7108	55236			725
	3219	8209	8546	28956	23373	3772	79665			92667
	135114	90956	51312	4288	4599	823	29843			2202
	4794	130814	5698	56181	4129	26056	466			7507
	3460	387758	28962	64327	5660	7001	1306			64780
	3620	26031	9794	10899	57551	2621	8773			6506
	9308	54518	1318	26608	6294	7507	153222			9677
	4490	404093	55274	55819	7057	8613	152100			1760
	366	120227	5271	3671	1660	27106	10342			5538
	4683	23658	26996	3420	57552	54858	245973			26031
	3772	323	3118	51155	4121	79178	84848			55900
	10318	11315	55454	79591	7130	6347	6513			83719
	64116	118426	55791	822	3669	23654	7410			5510
	83593	824	6892	2196	246721	91289	9128			9168
	84883	2137	63901	7580	64108	4258	5567			143686
	2181	54540	7291	11138	629	7089	3084			2937
	64123	10608	4054	5794	7128	7447	7353			5743
	28232	259173	10092	55651	5552	595	23710			4176
	5764	352954	23532	55250	684	3490	8575			89958
	399	54987	29116	55140	2634	64976	51642			10184
	4502	2064	3301	55766	4938	8578	8905			118472
	1117	9200	6387	55844	2643	9473	7189			1359
	54625	9380	27032	514	2633	29907	84513			55905
	3434	84247	5520	5792	1665	624	6472			9270
	4500	4175	94005	5833	3569	4826	26959			3959
	6236	7431	5819	29801	54739	7423	54881			57659
	952	818	3096	8908	4940	2050	55248			143570
	7033	10535	103	4137	51056	4485	4023			3281
	80149	7580	3987	80321	11274	51616	65124			6827
	10289	2067	988	10209	219285	8492	10397			79885
	4504	140461	116150	501	334	83719	11266			27040
	6648	64411	10537	60370	754	6442	7762			30844
	3659	8864	55069	10552	4600	161	144233			55677
	8543	56052	6617	22920	135114	84823	23215			81572
	8767	6310	55299	6233	7412	4241	9531			9904
	23555	10147	9775	4707	80146	7802	3419			5157
	8519	253558	23524	535	351	2006	7572			7802
	2674	3069	9473	6650	1655	4605	126731			64968
	7453	79081	842	1632	10964	55353	23585			26750
	9197	2317	55787	23546	2919	162427	4500			5754
	4938	162427	3690	275	8743	29974	84146			10273
	63027	5745	9728	4122	4654	81605	151195			3700
	51363	84336	80025	79716	9636	5595	205564			5119
	7185	4597	79780	10849	7980	4774	51132			11078
	1540	7381	3779	51473	6347	825	55669			29801
	116447	10476	54726	1945	129607	9056	55327			3320
	4105	5636	23300	55630	8989	3257	84932			4794
	8013	4172	6484	6834		826	149371			5990
	272	493753	3437	10127		286527	55214			2628
	4312	2149	63027	5324		84179	828			6160
	64108	4913	57623	26007		10901	27249			396
	11274	29920	63898	7504		11035	80319			10723
	4837	51626	80755	23640		140467	57018			78994
	10630	4150	143187	6015		2548	153396			8241
	92241	55251	2200	23198		6518	10452			9592
	11101	4171	64215	113791		51673	23360			153090
	6303	1153	200894	576		63027	142684			2548
	467	51226	5771	7727		63931	990			84848
	219285	122786	64417	78990		79672	3726			9973
	8870	55437	7159	57505		4713	51193			3772
	25953	79065	3007	79191		3108	10457			10165
	1520	84527	171546	5510		4000	3575			372
	2669	4201	6279	4879		5745	488			51043
	5918	56998	9440	22913		81691	6498			5425
	80146	25871	3127	4722		782	6646			56928
	4599	2954	55728	9052		8506	9854			78988
	3290	51728	23405	10695		7041	23013			64844
	9215	140597	4678	114990		1287	5290			26010
	4495	8434	9618	117246		10916	10285			6015
	140578	55179	9603	23054		8802	5921			5188
	10529	8263	7525	91227		9551	9627			9413
	4982	338382	687	2352		10346	9969			84034
	684	1780	8604			1949	1756			10614
	54739	79591	9643			5118	6731			1789
	7130	3992	10483			140597	1902			27043
	330	157562	57679			2049	25904			652
	4501	7297	1511			5087	254170			51065
	11309	64708	203197			81888	25821			9114
	57655	10247	3658			94107	23376			3667
	3576	29074	23384			10226	4863			9605
	4940	6904	90523			11264	22908			9911
	5743	8086	23760			9768	23403			10216
	115123	2273	523			645	5562			64928
	51056	51754	7706			3487	8894			7633
	4600	9924	6006			1174	51128			8501
	4814	29087	285753			9978	29123			80173
	4493	7008	4804			1201	57464			9139
	4494	9270	359948			2629	57798			960
	2921	5198	55293			2796	8761			10155
	4792	84317	26092			5264	8496			4722
	6004	94241	378805			2295	400916			6597
	2633	29089	57616			3912	9899			6904
	4496	55353	9337			4709	10952			7381
	3669	23475	29117			3613	9244			5875
	4828	80055	828			7984	373			64792
	6363	26056	9589			8751	55107			8601
	3569	29965	130271			3488	8565			9145
	2643	309	5696			3485	149111			57509
	3575	526	7072			5360	4886
	8743	6119	23443			5037	11171
	2634	7733	3017			5159	9266
	6376	11135	3099			64411	10048
	2919	7165	56951			51741	58486
	629	144100	79627			9501	10277
	623	10982	4257			8869	8661
	57552	7168	55500			7083	60314
	4129	4126	6236			10951	254394
	7128	55816	5732			24138	63876
	9420	10322	6507			4950	158747
	10964	7965	29919			475	571
	56892	128977	9830			56256	1960
	3383	10467	8340			79654	25782
	6352	9891	3948			55314	2887
	4283	55164	51444			5648	6809
	9636	26017	81622			97	79016
	8942	22906	22822			4122	4677
	3055	8655	8444			7942	125144
	129607	4638	9570			8501	8351
	6578	23576	3665			25878	9213
	5552	3625	50515			1291	23647
	6364	28966	83737			254531	28996
	7412	6094	3035			783	6832
	4654	10981	3183			9820	23760
	6347	23513	3998			3269	25963
	7980	54994	80219			9469	2617
	8989	6319	55183			60	60509
		10606	284			84912	27250
		348235	11237			8558	160518
		2058	29110			29952	10038
		4697	5362			8989	9943
		10585	5925			11000	1315
		2274	3344			1663	4800
		27043	3431			1028	6009
		5435	353322			57134	90488
		57150	1009			10763	10146
		285195	79668			5236	10447
		3257	10791			8028	204
		5046	7097			4598	84254
		2739	7799			90736	160418
		9759	79132			112936	55719
		2937	4810			7030	5732
		54477	57674			8270	214
		28974	28232			978	7257
		5527	968			30851	26278
		55766	23512			5308	9215
		11340	4070			2139	211
		151246	51747			1192	10124
		4288	1788			3707	79666
		9656	23657			7127	3241
		23344	25799			79004	8846
		57209	25822			60489	10286
		51246	3698			128240	6622
		51024	10499			26007	7014
		84908	8840			2937	57552
		27229	868			8263	10420
		1945	114907			8099	3553
		2475	5861			322	9559
		2271	6197			7450	27125
		55140	55109			3675	56521
		50488	10018			157	9451
		27243	57609			10467	51605
		284273	1742			51374	6093
		83892	23387			2491	3956
		11164	3075			51248	51122
		114785	56987			6590	5573
		10953	160760			4255	10955
		26263	55669			89796	64215
		6878	6474			26152	8915
		23177	54623			3939	3690
		2805	118672			975	80273
		51659	10437			54987	168374
		583	2069			6508	84128
		9653	3995			4982	10527
		7089	51710			11078	400
		26009	135			539	6885
		6834	1193			55819	58476
		79850	57117			55700	5534
		1186	23347			271	7976
		91689	9945			286077	26136
		367	841			5939	11238
		2139	1880			83862	54521
		396	57147			1520	29979
		54662	55696			2199	3187
		121512	8899			4288	7705
		11337	132789			80119	127933
		79600	121268			10384	9513
		219539	7150			409	10575
		6050	83591			7123	25932
		54946	91624			29091	84246
		57185	29761			2099	5082
		260294	6237			28956	22877
		4832	29798			51308	22849
		9493	148867			9380	3021
		1201	5239			9514	5718
		6196	64778			2273	23064
		1789	51474			8908	6478
		9064	597			83666	6781
		56181	1848			84058	9694
		6786	943			27113	25909
		549	23585			81698	51537
		4856	4092			10866	56916
		10263	2081			80781	7738
		6804	4741			162681	10380
		7481	55214			79600	11101
		117143	1604			3300	5428
		3030	9052			432	8503
		8089	5621			947	3669
		55705	26973			29094	26127
		56180	4356			5096	84919
		55651	56339			10439	2956
		30815	9525			1718	4205
		64168	5971			25792	6515
		9581	10735			125988	84188
		23621	7051			9537	10802
		83448	5721			6903	92241
		23353	26993			714	6696
		65003	28231			153090	1938
		8269	3305			284942	359948
		5099	4690			55198	6845
		64965	3106			991	8805
		2875	85403			3065	1810
		51103	152137			4548	79939
		55737	23149			51097	27430
		55915	9935			6892	4520
		7083	9698			57577	59343
		2647	10388			8992	9134
		54892	51663			60436	10611
		79096	114294			3790	29950
		1429	7538			6452	79047
		7041	11056			38	283209
		27258	51114			5141	5106
		8578	55135			64065	51720
		26953	56674			10645	54464
		219749	10730			8569	157378
		29780	4211			9411	51094
		81605	4154			9697	8660
		339229	51762			4881	4493
		117248	8204			51280	55172
		25923	4920			55277	2355
		57405	441108			84166	4200
		80221	10282			285195	8337
		8402	10384			11145	10730
		1376	29766			10585	80162
		5136	7572			10962	55105
		81890	2706			51079	3608
		11267	10318			6894	7262
		25911	51125			4171	7857
		115209	3479			51816	10548
		2030	23515			166	6879
		114984	7098			65003	27044
		91419	2180			8909	64764
		10670	2745			10749	23063
		8260	9890			54894	6734
		2802	10420			6094	51125
		51318	79666			57185	79171
		64110	124491			24137	133746
		9016	51107			29965	23261
		10038	54467			10247	79642
		57136	1997			583	4323
		127262	54877			114796	4804
		540	9644			64943	26121
		85437	25			408	360023
		9114	2791			4668	533
		11146	133746			9666	55096
		2787	710			57136	22894
		1628	972			10966	10209
		1104	10943			23593	1182
		57026	9394			4240	51780
		23788	81609			51317	8898
		87769	54205			51439	10564
		166815	64083			54892	3459
		7392	5573			26472	64746
		740	83593			22996	80314
		7702	84919			27173	3417
		26608	9215			56986	55074
		79686	2040			29070	22890
		118472	9353			576	901
		2063	51619			5875	9654
		219927	6248			66004	56900
		5376	84333			1176	80324
		1856	1890			54453	57563
		805	5962			4358	55629
		7450	8763			3122	2730
		57666	55629			477	23678
		6633	5770			6474	51465
		5600	8882			374659	4864
		10273	205428			10540	9406
		4216	4664			1612	55204
		51172	80162			64708	57038
		293	3398			21	27065
		80856	6670			632	7779
		23382	6362			84548	9776
		51454	2744			9862	54431
		22846	27125			1272	10221
		254531	11200			5880	3475
		55630	9547			818	64398
		10667	221830			11015	79663
		8379	54502			2760	6738
		23132	5699			352954	374354
		221955	3688			7381	6386
		6201	340348			367	8087
		79711	113251			56954	114915
		1459	339122			10723	4208
		513	10001			81029	646
		8636	253959			8800	10960
		27247	7185			4070	10116
		3543	5326			4521	9975
		4952	4313			23054	5908
		11160	6729			25827	10525
		2491	5638			3316	91694
		79897	22890			55450	4664
		8078	4129			84908	81929
		84722	4615			1284	54556
		90161	201895			5763	22944
		28951	11259			2735	865
		9828	4247			11333	9120
		2975	51066			27013	2673
		63922	10797			84277	8354
		2948	51507			7022	9521
		6191	23271			171024	9821
		286257	8354			23213	10715
		2796	567			8893	7267
		6275	958			89958	6541
		10280	3612			4724	54778
		79068	10808			91419	9363
		10450	26157			10902	23373
		10659	6675			11130	4837
		222166	54407			11188	25907
		7984	127933			23523	29919
		26472	3557			150383	5604
		128338	3574			3679	163882
		4628	50640			55146	26585
		6764	5791			5538	57223
		115399	1545			8985	54700
		132	3140			5829	23308
		3094	375035			1593	55500
		521	5577			79613	6018
		9612	720			6609	23204
		28956	56902			4696	8763
		28960	80853			54674	10489
		57539	3241			9639	6322
		56926	29896			10608	716
		53635	3459			9404	2957
		91782	214			968	6926
		55355	23143			27239	10950
		9317	29015			342035	9925
		285401	3087			55630	7159
		4705	211			140700	7057
		51506	6917			10273	113263
		54492	3587			285313	1798
		81790	58476			3303	2551
		22863	55062			6405	84142
		1663	51280			23625	23411
		27346	836			5048	6745
		89890	4147			8839	6617
		25831	5272			203286	25948
		576	1102			7639	10912
		3476	3680			10617	9306
		4674	23328			124944	196294
		8883	55603			51393	9525
		284942	11120			137872	6566
		134265	2962			3632	27248
		64064	54888			10544	331
		9185	80315			5425	7357
		8790	1806			10160	9542
		27345	1973			10227	57147
		5324	83463			115098	9044
		6297	10630			152992	3099
		7942	26271			396	4783
		5010	5966			26001	79101
		54960	3490			11052	26003
		23644	3021			79132	65264
		26999	26292			115209	1973
		4013	56259			4636	114902
		55258	4245			60672	56172
		783	10678			83468	80219
		79191	3600			375704	10652
		30834	4005			10654	2571
		2189	79647			402	90701
		81888	7050			41	10905
		84280	950			2160	8030
		84545	54476			25837	80821
		23236	5683			144100	4289
		81035	90102			514	478
		140735	116496			8745	83591
		25940	23141			10131	1843
		23173	10594			2242	3231
		2073	55236			445	54544
		5436	22936			51650	80321
		80896	6993			1522	4504
		5116	6482			4697	23473
		4882	25801			54539	7053
		4953	1105			138311	57630
		55723	81566			26272	9929
		56006	27430			2184	8634
		5361	5217			26037	403341
		83461	19			55070	81688
		10907	4107			715	3212
		2992	1540			10669	401504
		81029	120103			55653	6670
		112495	1734			6717	114882
		7277	9910			6293	5987
		741	79961			9535	1912
		80336	24145			54540	1407
		8073	26118			84245	6095
		2101	54149			670	3993
		594	6774			1311	54665
		85456	7357			4276	64216
		9240	8503			147906	7494
		8729	4162			3064	22911
		220002	90634			6319	2294
		1841	54521			221895	4953
		284184	60485			8226	6728
		29082	84981			10422	10638
		170463	60370			8574	4810
		822	5157			23446	4247
		1432	4060			133	219699
		2842	6047			57509	81556
		4000	51105			9143	5166
		11180	153222			23037	2119
		81619	151636			2999	5412
		10494	9246			162	10092
		57142	6566			5498	1839
		6749	65264			23621	9448
		7205	331			27076	6184
		23054	7091			4615	2959
		4174	390			24141	1737
		54797	8510			2564	55602
		5532	166785			28960	663
		57037	7494			83935	10943
		10099	11226			4201	1244
		9937	159			5806	8848
		140290	3717			2051	10175
		92667	79642			3832	84220
		54885	2526			6382	9586
		10274	29940			23201	1024
		23176	9456			3216	4717
		55450	6646			53635	79364
		4608	8351			9553	329
		10592	23764			79682	54888
		5190	4084			8655	246243
		4037	5687			201973	23443
		55256	1827			23086	53981
		51076	6672			55331	90523
		23221	11342			8974	6868
		7504	2296			222234	9354
		462	57169			2882	836
		138716	1843			4846	57683
		222658	80833			84722	9819
		4926	55573			23171	90
		5887	4863			51279	5932
		10552	976			7297	734
		4902	23266			51490	9643
		55250	10457			2879	7525
		9187	11177			80055	26084
		10901	1039			130814	9497
		9917	5266			332	7388
		79019	3134			649	57498
		10169	1820			196483	7259
		27090	355			3113	2171
		4351	9960			4172	1457
		23139	3985			8310	3383
		403	2982			54875	54737
		127018	9465			79090	9584
		93436	80128			1397	23429
		9556	165324			80318	51719
		3216	84883			170463	50999
		6877	2766			9240	29117
		322	4170			84445	83607
		6635	7033			11079	9789
		51673	10890			259173	2745
		4234	56265			9755	25937
		51629	6363			8871	79571
		91252	3290			29929	7227
		1632	10314			81620	25914
		57134	57045			83451	7266
		6576	5077			1066	203197
		7048	60489			5064	64895
		23170	9950			57217	9440
		81570	54829			220963	154810
		1059	3399			537	3283
		339290	8349			5547	84910
		80196	1910			3638	81573
		9049	2720			4628	90627
		11328	3433			55723	10767
		63931	80012			7226	57162
		1371	2355			11346	114795
		47	10289			26232	54704
		84909	2987			9493	23141
		1294	81688			217	54800
		23335	8848			710	6197
		56852	10769			10058	8882
		7727	65056			10919	8785
		10101	5337			10633	120103
		10940	5533			4882	64771
		670	4929			202243	9126
		26000	57493			51530	1491
		3281	8651			11180	51186
		10899	3965			64321	26269
		84148	116372			6100	79646
		5598	64123			4926	283464
		23417	1832			5696	6675
		27339	2676			10379	114880
		5635	7266			84901	30001
		65997	8828			91351	8204
		8028	135114			3157	7737
		1605	28514			392	10643
		8991	9857			6256	3755
		4750	89795			6278	55183
		148203	3601			7049	29940
		201164	59345			10322	9908
		7021	654			166336	22936
		51763	197259			22846	26511
		5877	26959			26085	154807
		6612	3988			7059	23548
		8601	80144			9187	29896
		9553	219988			9572	10210
		57577	23232			10121	660
		27040	3959			285401	205428
		10949	3430			3620	27230
		149111	6890			50808	93594
		84277	8728			1595	6510
		285855	11101			161931	284111
		84065	158219			4313	51330
		91683	10475			56063	23512
		126328	4780			81890	5770
		4255	140885			11332	11228
		54495	10105			10849	339745
		439921	79633			4722	2205
		5303	10010			27068	84275
		64223	27295			3291	64332
		64840	162394			79990	2987
		6895	23774			6923	54187
		11078	6386			79960	5898
		387893	57551			2272	10245
		389677	81602			8031	7130
		4731	91607			6652	1386
		477	8975			9911	3957
		26007	3122			1893	55254
		27102	7124			25959	23035
		84179	90850			10233	9167
		9649	6004			23435	9337
		80759	81542			2875	50640
		9797	23037			57085	6581
		57730	2537			239	6533
		55852	1837			54930	5055
		3265	9693			6595	66036
		7311	27074			26160	26354
		2350	660			6404	51663
		5994	10161			6601	57458
		1949	5920			81	3688
		23321	220906			11159	10254
		3764	4520			11243	26207
		51263	6294			221150	55556
		10519	246721			23176	55062
		38	3892			81876	10642
		11232	10468			6594	80263
		4714	2674			158038	4790
		10300	84254			7392	5876
		4131	261729			79762	7289
		84276	10068			57707	253959
		9688	9197			3861	22872
		51734	64116			4211	6558
		79090	4862			59286	51068
		1122	81502			5438	4490
		51308	2959			58191	10150
		64682	329			873	6400
		28976	2207			221393	56902
		146691	54809			11112	79161
		84532	4490			5690	9183
		10763	4067			6398	323
		5261	9119			64847	9510
		4122	25932			335	10808
		5983	55681			6339	11057
		5646	399			8000	28231
		5888	9147			81603	4253
		994	84641			513	84641
		55775	2267			9130	55824
		5429	3428			11230	81848
		55466	84002			5358	60673
		146880	2252			5176	55132
		25979	10140			65992	5868
		9514	7127			79817	1662
		25828	4008			9221	60559
		51690	10486			25873	6509
		54965	8519			3978	4245
		55614	8394			4150	64123
		7137	838			79649	10282
		9934	5209			2145	2643
		55070	2332			5256	838
		60672	1326			90293	10678
		6133	9455			10555	7184
		128240	55905			23530	79647
		3092	6648			347735	56339
		9139	4500			7704	6103
		23406	57168			79718	58488
		64743	3006			10280	55207
		1877	10561			11164	10468
		84461	5228			128977	10263
		57154	6926			10721	84061
		10664	5610			1512	2034
		54621	5660			1856	84883
		64710	3838			51372	84897
		80095	10346			118472	3164
		84864	29927			51200	148867
		84936	134429			4282	3796
		6945	26524			5871	5151
		10924	843			7580	22822
		613	3434			9826	2212
		4713	366			127703	57488
		7694	6322			163175	8676
		8192	427			285367	4860
		8861	83990			5863	79780
		10554	115123			4046	4170
		2631	283635			93343	134430
		55165	4504			9670	6520
		124454	53918			151887	55293
		3202	5055			7390	5781
		3990	7403			10410	5962
		9121	11098			6155	93081
		56965	4312			10169	2353
		80318	1660			114785	8615
		81579	8542			1906	23768
		9501	6351			4001	6006
		6812	6772			10147	9650
		6837	6357			4641	137492
		6992	57655			93099	3987
		9767	7099			25797	51014
		29092	3589			8165	26258
		80097	51667			114876	84981
		53349	8517			25766	2274
		148156	4502			5429	51400
		4707	57600			6525	23433
		115950	5321			84034	26973
		7407	10950			8854	6996
		10536	3624			2021	6917
		3795	9180			4714	29982
		4879	26272			91647	10724
		51155	92737			11119	1475
		9948	25914			1375	7873
		7633	8837			517	8394
		191	3791			84501	54468
		92211	7779			5446	4862
		6640	5764			1316	1051
		10062	3164			148327	57569
		22950	8737			29954	27294
		6398	1906			2952	51026
		23	56929			3460	4501
		80823	2118			10450	153339
		1212	8843			2245	55135
		84661	1390			6834	10289
		2314	25780			123355	4495
		57215	23373			6119	50484
		114790	54674			9750	2920
		133957	27076			9577	4502
		150	1847			10636	221710
		55102	490			5910	8829
		10656	23555			11170	4494
		4048	64651			4854	23271
		6599	694			10712	80267
		10713	8336			4828	330
		84287	3078			71	10957
		6274	374403			6904	91319
		2550	51251			147968	10773
		286133	84955			23114	10963
		10423	374408			10554	7150
		81698	2920			83857	64083
		84901	83440			84978	130271
		94039	334			11041	8013
		221150	754			1954	353322
		31	5918			2588	10237
		57549	92241			4126	7128
		80279	4495			6251	4496
		4728	85441			8269	7296
		8798	11096			22927	5329
		2882	8859			27141	6729
		7515	91351			6448	1039
		537	3659			948	390
		58478	7130			133957	5911
		55039	6773			8435	5366
		51290	4599			30061	5597
		54808	10529			56052	5054
		987	64332			11343	54476
		3104	4163			6506	55041
		79576	220108			6925	51136
		148213	4494			7311	10010
		51134	5359			140685	150094
		25824	23586			28974	1959
		5193	2710			3078	51599
		57473	57552			3309	55573
		65057	3135			10013	5861
		871	10957			5580	6482
		11168	54625			57496	4147
		84034	56829			155400	117177
		8908	7057			53615	51569
		84548	1958			56181	7803
		10827	4501			65982	3612
		4594	1520			83540	64318
		518	23213			2149	91607
		23087	3726			834	3091
		25814	80303			8626	8517
		2068	9420			1879	200634
		5097	6286			25825	6990
		5603	4683			6257	51454
		3149	90627			6613	694
		2889	4837			23413	4929
		60490	54498			405753	3219
		10479	11274			3425	84002
		50808	4496			10509	8737
		78990	3696			644	135114
		54995	3091			6835	1105
		9853	351			10106	79886
		268	1665			3006	4780
		51021	4493			1212	134429
		57505	57162			7277	9575
		95	629			752	80146
		57410	4938			1340	3589
		6652	4189			5596	81566
		22861	1117			4320	9023
		51058	5144			5153	114134
		51451	8337			3111	3892
		10610	8013			333926	1847
		51253	3383			8636	80183
		5595	80194			23604	3371
		64745	3800			56998	159
		9400	2353			7264	4254
		23357	4940			6608	54407
		4724	6558			274	26271
		81858	150094			119587	22928
		162681	87178			3516	5660
		2781	2247			85315	8835
		8659	3576			5394	5611
		8936	54464			116840	58515
		6155	9023			388886	2297
		2313	5366			4337	1910
		51144	4814			51466	64651
		57418	4121			1628	2729
		65008	684			4680	3791
		10426	64318			55937	1317
		51019	4790			7021	81502
		55277	114134			114803	23774
		66004	10964			353	4191
		4885	116447			57128	7403
		51097	80146			129303	9180
		55937	4600			5213	59082
		2395	4792			3004	23328
		55125	2669			348	246721
		1793	1655			11336	9695
		26502	51056			4008	7436
		168544	9510			51474	55829
		9170	3937			1300	868
		117245	9068			57212	5742
		80256	64108			79716	10594
		253650	4982			1384	10797
		1500	6303			47	1660
		56992	54739			11329	90850
		25766	2634			9249	57602
		7264	7453			93436	374
		9296	623			11075	9601
		286827	330			30000	157769
		58155	6352			26521	2081
		2018	8710			2992	56929
		55113	10135			64756	351
		6903	3620			10592	3775
		839	952			79139	55681
		221302	8870			84329	10529
		29083	3553			6297	4163
		57102	3669			1404	116496
		8819	8140			57680	1665
		26073	8942			7538	83737
		5064	2701			199223	200894
		5291	80149			6687	22926
		3931	3055			22818	54205
		6383	8325			386618	80194
		114327	719			8767	23764
		56655	219285			1462	162394
		79006	467			3094	51566
		55540	3575			10634	6294
		90135	2921			54884	4107
		113246	9636			26257	10483
		1797	8676			4643	26046
		2352	2919			54946	754
		5955	10560			8078	6047
		79022	4283			124936	57599
		2800	7128			4128	3576
		57728	2643			64077	6363
		8497	56892			6934	2805
		10947	4654			28976	51105
		1384	5743			87769	1390
		3921	2633			10856	5238
		5774	8743			27345	8444
		5898	5552			2762	334
		83475	129607			56997	490
		112	3569			57381	8325
		137695	6347			7504	158219
		515	7412			81790	586
		201161	8989			4094	23483
		8907	7980			57505	116150
		900	6364			27130	116442
		51079				93587	9107
		84925				65258	55625
		9342				8273	81706
		10607				9612	9829
		22800				11326	29927
		400506				1298	10253
		50854				1345	2919
		92342				23211	6445
		1026				10207	2710
		10458				132864	597
		203054				56926	57551
		54749				518	11260
		3376				83475	3998
		8106				55604	1649
		1278				4744	9950
		6160				7733	9518
		83540				4234	11096
		5413				8620	5144
		1642				3795	79003
		253827				60370	4121
		192670				6727	55454
		25902				9678	1827
		92002				55013	30849
		10916				64359	7099
		9231				25824	4312
		9743				85439	1848
		22913				51614	123
		857				5699	1655
		56256				2305	27074
		57508				4675	55728
		10491				5155	10135
		10891				686	1958
		285313				58528	57761
		66008				220929	9456
		9727				5228	51175
		10844				115677	54498
		25873				23583	9709
		54535				54841	10560
		55622				56953	2921
		6256				374868	80853
		25936				23070	59277
		8225				410	2247
		202243				5557	4084
		4627				11010	8140
		51466				83692	6004
		57542				5886	84707
		7322				8934	6303
		10430				2631	467
		64359				6641	80315
		89781				64772	6364
		2760				79001	7056
		9768				79411	8870
		3745				126308	9197
		9911				23363	23657
		11261				9049	4189
		55148				65993	56892
		84498				92211	7980
		158038				3092	3624
		55342				79096	2669
		55316				51090	3569
		8195				55872	5743
		8815				9322	11082
		10973				2737
		222223				3615
		22881				521
		6125				6778
		347735				1509
		1018				84734
		79918				51449
		22852				54843
		25959				6291
		53343				94
		79047				79611
		782				3821
		79791				57619
		5783				650
		79991				89845
		138311				8722
		27122				2542
		55697				4137
		2214				84975
		6293				8836
		6128				92949
		27018				5321
		4716				54065
		5825				7084
		23409				51192
		51187				56548
		8544				22955
		10755				55165
		4436				8407
		90120				22871
		26512				284273
		8704				84940
		10298				4771
		2946				57472
		90522				961
		30851				10046
		6233				219285
		10295				8824
		125488				10295
		171024				5993
		65078				10072
		5591				2975
		1359				4482
		5111				23178
		5871				29978
		8091				6130
		10058				22943
		1464				149345
		4358				25865
		8372				55177
		9144				9976
		11130				5119
		84662				54963
		29103				1808
		5576				387
		84890				5095
		9179				8815
		4053				29103
		4124				54625
		7701				6713
		80153				1780
		91942				9054
		1028				10069
		122961				51506
		1830				81619
		50628				9491
		2966				23187
		55776				54919
		80230				8402
		83693				115704
		9133				1741
		25829				29780
		81620				53947
		3516				55258
		4751				55954
		100				5721
		7465				83606
		23623				79031
		6631				64342
		114795				8604
		2151				140691
		6596				79786
		11112				151525
		3801				23513
		91875				4924
		4521				11018
		150356				1466
		4016				54996
		95681				1786
		10460				268
		65992				3710
		1462				57215
		51304				6635
		56996				80152
		10400				8544
		1404				6837
		25878				23386
		5441				253827
		147463				50488
		333926				5136
		8662				80304
		9410				4728
		151393				51253
		1896				57152
		5432				9647
		55819				25764
		5216				26298
		8911				65018
		125988				5089
		348				5919
		55786				26009
		5153				8775
		8411				22906
		5585				4726
		56953				327
		57381				56655
		7556				629
		10184				7515
		25776				84065
		11065				103910
		595				1734
		54867				57666
		5571				79022
		8034				23191
		10216				7769
		54927				89795
		8694				3875
		5159				4129
		5873				10188
		90407				126328
		2051				117245
		54097				741
		28985				27247
		30968				64223
		4701				79643
		51035				10298
		5437				6401
		65094				827
		1058				122509
		118924				28985
		1454				9191
		2879				10628
		3908				890
		115024				57730
		51069				80023
		54069				7167
		57691				183
		7114				64283
		133383				3017
		210				5303
		10845				9915
		60528				1374
		9577				725
		23510				28512
		57610				5434
		286077				5859
		3910				3202
		1603				403
		57799				5590
		6001				64710
		23378				51155
		4867				4267
		9962				23255
		162				7464
		335				5436
		3028				6117
		23583				2040
		286676				80095
		813				84336
		10155				84937
		1428				2787
		4723				284013
		9411				10411
		83451				1901
		11004				2202
		203068				259217
		2187				84258
		2245				28992
		6138				55192
		54815				55722
		405				64965
		51				5783
		54913				8996
		55612				9556
		6210				10844
		84922				54487
		55112				55540
		6597				9924
		51816				5984
		7447				10494
		37				347734
		81876				57209
		64061				1305
		84726				23421
		90317				6240
		54868				652
		54926				7332
		23643				2705
		55343				51409
		9218				54504
		10195				57559
		6405				8701
		79744				112495
		1778				51398
		4605				9635
		55239				25980
		4017				10657
		8941				23248
		955				1350
		4204				55217
		2581				57092
		91137				808
		9605				955
		142678				3020
		7704				6001
		90121				2743
		9862				5740
		7079				6945
		84912				3385
		90993				6591
		991				23409
		136853				57418
		79640				8861
		51015				51167
		64769				3682
		7564				10609
		24148				2258
		54843				3614
		23404				55898
		27349				1999
		29781				2997
		5442				3265
		23636				5116
		375704				55256
		56654				7832
		6603				1482
		10542				439931
		199223				5528
		55094				51015
		84923				535
		3641				6391
		57125				64428
		5832				55233
		60343				115024
		23259				1947
		89927				29801
		375484				6715
		5130				7867
		7158				8218
		92154				11124
		145270				25895
		65110				8353
		83752
		115098
		123016
		6118
		10403
		8187
		9787
		7508
		91039
		2006
		55954
		56997
		23228
		25837
		26229
		26262
		10393
		23413
		23005
		54472
		1831
		83937
		9639
		5830
		8445
		10193
		177
		662
		114915
		1488
		2952
		5201
		89849
		79582
		1397
		29902
		731
		26751
		152815
		2690
		6136
		64963
		90861
		7372
		41
		4123
		161823
		55900
		11019
		221002
		26148
		284406
		2976
		9631
		25946
		6835
		8507
		51115
		10412
		908
		27315
		98
		27130
		572
		84988
		2743
		4636
		2968
		118987
		25847
		6199
		1155
		6296
		25980
		56980
		3416
		347734
		9037
		65018
		4830
		79758
		124936
		409
		54487
		79664
		1947
		1192
		6171
		25879
		25966
		8738
		9863
		10520
		51192
		51478
		55266
		7541
		128346
		59286
		9537
		10615
		126308
		25987
		11329
		4733
		64149
		8897
		10902
		55245
		6940
		57149
		819
		9604
		54956
		64777
		2237
		23640
		9538
		4077
		55037
		5708
		26151
		55644
		5705
		287
		148254
		360023
		51650
		4967
		51514
		22870
		53615
		23125
		51398
		558
		56967
		64397
		23421
		348793
		6158
		162417
		4855
		23048
		9145
		10998
		22826
		51434
		6157
		55505
		8099
		10013
		51230
		27300
		55255
		55174
		64327
		1353
		10220
		140707
		1389
		221443
		23178
		30000
		3661
		399665
		25764
		3790
		10439
		1612
		28512
		990
		90701
		9183
		28973
		414
		51218
		23061
		27294
		368
		115677
		10849
		65258
		8887
		2592
		7267
		80349
		9404
		84950
		51042
		4957
		11145
		1781
		25913
		5723
		7317
		26578
		51233
		54963
		55526
		79086
		84135
		928
		6207
		64428
		8869
		4931
		51317
		51503
		5351
		92521
		522
		10653
		5300
		26519
		84993
		9673
		5037
		1340
		823
		1901
		2768
		5465
		57019
		114898
		55007
		64801
		4666
		51073
		978
		2934
		440
		55658
		89958
		25927
		27089
		134957
		23327
		7748
		1375
		7464
		11018
		2193
		54836
		1209
		83852
		8624
		8226
		65993
		10528
		127253
		55276
		2010
		55839
		149420
		51241
		5379
		4815
		6632
		10801
		8364
		4722
		6305
		10112
		6634
		7551
		80124
		10945
		26086
		25962
		389136
		5719
		5799
		6146
		9379
		124944
		2873
		1000
		26580
		26521
		84861
		9070
		284613
		4857
		51631
		7181
		151525
		3146
		5742
		7587
		26037
		3939
		79830
		8690
		3215
		286
		10556
		160418
		6935
		801
		29980
		54471
		27067
		8540
		7568
		2878
		6206
		10814
		23020
		3306
		5106
		55604
		84232
		23014
		4706
		93587
		117246
		125170
		84233
		9117
		8476
		8667
		161931
		84268
		23423
		3705
		115939
		122953
		27238
		124976
		81031
		535
		57465
		55847
		6598
		83439
		9535
		26013
		29911
		60314
		6228
		7390
		5007
		10975
		51142
		83891
		2319
		23218
		5775
		6183
		122769
		127703
		5191
		81887
[truncated: 418 more rows]
